# Supplementary material for: A tale of two parasites: Responses of honey bees infected with Nosema ceranae and Lotmaria passim
Source: Sci Rep. 2023 Dec 18;13:22515. doi: 10.1038/s41598-023-49189-9 (PMC10728187; doi:10.1038/s41598-023-49189-9)
Supplement: Supplementary file 1 — Supplementary Information 1. [file 41598_2023_49189_MOESM1_ESM.xlsx]

## Sheet: Sheet1
	Treatment	Bee	Replicate	Concentration	response
1	A	1	1	0.1	0
2	A	1	1	0.3	1
3	A	1	1	1	1
4	A	1	1	3	1
5	A	1	1	10	1
6	A	1	1	30	1
7	A	1	1	60	1
8	A	2	1	0.1	0
9	A	2	1	0.3	1
10	A	2	1	1	1
11	A	2	1	3	1
12	A	2	1	10	1
13	A	2	1	30	1
14	A	2	1	60	1
15	A	3	1	0.1	0
16	A	3	1	0.3	1
17	A	3	1	1	1
18	A	3	1	3	1
19	A	3	1	10	1
20	A	3	1	30	1
21	A	3	1	60	1
22	A	4	1	0.1	0
23	A	4	1	0.3	0
24	A	4	1	1	1
25	A	4	1	3	1
26	A	4	1	10	1
27	A	4	1	30	1
28	A	4	1	60	1
29	A	5	1	0.1	0
30	A	5	1	0.3	0
31	A	5	1	1	0
32	A	5	1	3	1
33	A	5	1	10	1
34	A	5	1	30	1
35	A	5	1	60	1
36	A	6	1	0.1	0
37	A	6	1	0.3	0
38	A	6	1	1	0
39	A	6	1	3	1
40	A	6	1	10	1
41	A	6	1	30	1
42	A	6	1	60	1
43	A	7	1	0.1	0
44	A	7	1	0.3	0
45	A	7	1	1	0
46	A	7	1	3	0
47	A	7	1	10	1
48	A	7	1	30	1
49	A	7	1	60	1
50	A	8	1	0.1	0
51	A	8	1	0.3	0
52	A	8	1	1	0
53	A	8	1	3	0
54	A	8	1	10	1
55	A	8	1	30	1
56	A	8	1	60	1
57	A	9	1	0.1	0
58	A	9	1	0.3	0
59	A	9	1	1	0
60	A	9	1	3	0
61	A	9	1	10	1
62	A	9	1	30	1
63	A	9	1	60	1
64	B	10	1	0.1	1
65	B	10	1	0.3	1
66	B	10	1	1	1
67	B	10	1	3	1
68	B	10	1	10	1
69	B	10	1	30	1
70	B	10	1	60	1
71	B	11	1	0.1	0
72	B	11	1	0.3	1
73	B	11	1	1	1
74	B	11	1	3	1
75	B	11	1	10	1
76	B	11	1	30	1
77	B	11	1	60	1
78	B	12	1	0.1	0
79	B	12	1	0.3	1
80	B	12	1	1	1
81	B	12	1	3	1
82	B	12	1	10	1
83	B	12	1	30	1
84	B	12	1	60	1
85	B	13	1	0.1	0
86	B	13	1	0.3	0
87	B	13	1	1	1
88	B	13	1	3	1
89	B	13	1	10	1
90	B	13	1	30	1
91	B	13	1	60	1
92	B	14	1	0.1	0
93	B	14	1	0.3	0
94	B	14	1	1	1
95	B	14	1	3	1
96	B	14	1	10	1
97	B	14	1	30	1
98	B	14	1	60	1
99	B	15	1	0.1	0
100	B	15	1	0.3	0
101	B	15	1	1	1
102	B	15	1	3	1
103	B	15	1	10	1
104	B	15	1	30	1
105	B	15	1	60	1
106	B	16	1	0.1	0
107	B	16	1	0.3	0
108	B	16	1	1	0
109	B	16	1	3	1
110	B	16	1	10	1
111	B	16	1	30	1
112	B	16	1	60	1
113	B	17	1	0.1	0
114	B	17	1	0.3	0
115	B	17	1	1	0
116	B	17	1	3	1
117	B	17	1	10	1
118	B	17	1	30	1
119	B	17	1	60	1
120	B	18	1	0.1	0
121	B	18	1	0.3	0
122	B	18	1	1	0
123	B	18	1	3	0
124	B	18	1	10	1
125	B	18	1	30	1
126	B	18	1	60	1
127	B	19	1	0.1	0
128	B	19	1	0.3	0
129	B	19	1	1	0
130	B	19	1	3	0
131	B	19	1	10	1
132	B	19	1	30	1
133	B	19	1	60	1
134	C	20	1	0.1	1
135	C	20	1	0.3	1
136	C	20	1	1	1
137	C	20	1	3	1
138	C	20	1	10	1
139	C	20	1	30	1
140	C	20	1	60	1
141	C	21	1	0.1	1
142	C	21	1	0.3	1
143	C	21	1	1	1
144	C	21	1	3	1
145	C	21	1	10	1
146	C	21	1	30	1
147	C	21	1	60	1
148	C	22	1	0.1	1
149	C	22	1	0.3	1
150	C	22	1	1	1
151	C	22	1	3	1
152	C	22	1	10	1
153	C	22	1	30	1
154	C	22	1	60	1
155	C	23	1	0.1	0
156	C	23	1	0.3	1
157	C	23	1	1	1
158	C	23	1	3	1
159	C	23	1	10	1
160	C	23	1	30	1
161	C	23	1	60	1
162	C	24	1	0.1	0
163	C	24	1	0.3	0
164	C	24	1	1	0
165	C	24	1	3	1
166	C	24	1	10	1
167	C	24	1	30	1
168	C	24	1	60	1
169	C	25	1	0.1	0
170	C	25	1	0.3	0
171	C	25	1	1	0
172	C	25	1	3	1
173	C	25	1	10	1
174	C	25	1	30	1
175	C	25	1	60	1
176	C	26	1	0.1	0
177	C	26	1	0.3	0
178	C	26	1	1	0
179	C	26	1	3	0
180	C	26	1	10	0
181	C	26	1	30	1
182	C	26	1	60	1
183	D	27	1	0.1	1
184	D	27	1	0.3	1
185	D	27	1	1	1
186	D	27	1	3	1
187	D	27	1	10	1
188	D	27	1	30	1
189	D	27	1	60	1
190	D	28	1	0.1	1
191	D	28	1	0.3	1
192	D	28	1	1	1
193	D	28	1	3	1
194	D	28	1	10	1
195	D	28	1	30	1
196	D	28	1	60	1
197	D	29	1	0.1	1
198	D	29	1	0.3	1
199	D	29	1	1	1
200	D	29	1	3	1
201	D	29	1	10	1
202	D	29	1	30	1
203	D	29	1	60	1
204	D	30	1	0.1	1
205	D	30	1	0.3	1
206	D	30	1	1	1
207	D	30	1	3	1
208	D	30	1	10	1
209	D	30	1	30	1
210	D	30	1	60	1
211	D	31	1	0.1	1
212	D	31	1	0.3	1
213	D	31	1	1	1
214	D	31	1	3	1
215	D	31	1	10	1
216	D	31	1	30	1
217	D	31	1	60	1
218	D	32	1	0.1	1
219	D	32	1	0.3	1
220	D	32	1	1	1
221	D	32	1	3	1
222	D	32	1	10	1
223	D	32	1	30	1
224	D	32	1	60	1
225	D	33	1	0.1	1
226	D	33	1	0.3	1
227	D	33	1	1	1
228	D	33	1	3	1
229	D	33	1	10	1
230	D	33	1	30	1
231	D	33	1	60	1
232	D	34	1	0.1	0
233	D	34	1	0.3	1
234	D	34	1	1	1
235	D	34	1	3	1
236	D	34	1	10	1
237	D	34	1	30	1
238	D	34	1	60	1
239	D	35	1	0.1	0
240	D	35	1	0.3	0
241	D	35	1	1	0
242	D	35	1	3	0
243	D	35	1	10	1
244	D	35	1	30	1
245	D	35	1	60	1
246	D	36	1	0.1	0
247	D	36	1	0.3	0
248	D	36	1	1	0
249	D	36	1	3	0
250	D	36	1	10	0
251	D	36	1	30	1
252	D	36	1	60	1
253	E	37	1	0.1	1
254	E	37	1	0.3	1
255	E	37	1	1	1
256	E	37	1	3	1
257	E	37	1	10	1
258	E	37	1	30	1
259	E	37	1	60	1
260	E	38	1	0.1	1
261	E	38	1	0.3	1
262	E	38	1	1	1
263	E	38	1	3	1
264	E	38	1	10	1
265	E	38	1	30	1
266	E	38	1	60	1
267	E	39	1	0.1	1
268	E	39	1	0.3	1
269	E	39	1	1	1
270	E	39	1	3	1
271	E	39	1	10	1
272	E	39	1	30	1
273	E	39	1	60	1
274	E	40	1	0.1	1
275	E	40	1	0.3	1
276	E	40	1	1	1
277	E	40	1	3	1
278	E	40	1	10	1
279	E	40	1	30	1
280	E	40	1	60	1
281	E	41	1	0.1	1
282	E	41	1	0.3	1
283	E	41	1	1	1
284	E	41	1	3	1
285	E	41	1	10	1
286	E	41	1	30	1
287	E	41	1	60	1
288	E	42	1	0.1	1
289	E	42	1	0.3	1
290	E	42	1	1	1
291	E	42	1	3	1
292	E	42	1	10	1
293	E	42	1	30	1
294	E	42	1	60	1
295	E	43	1	0.1	0
296	E	43	1	0.3	0
297	E	43	1	1	1
298	E	43	1	3	1
299	E	43	1	10	1
300	E	43	1	30	1
301	E	43	1	60	1
302	E	44	1	0.1	0
303	E	44	1	0.3	0
304	E	44	1	1	0
305	E	44	1	3	0
306	E	44	1	10	1
307	E	44	1	30	1
308	E	44	1	60	1
309	E	45	1	0.1	0
310	E	45	1	0.3	0
311	E	45	1	1	0
312	E	45	1	3	0
313	E	45	1	10	0
314	E	45	1	30	1
315	E	45	1	60	1
316	A	46	2	0.1	0
317	A	46	2	0.3	1
318	A	46	2	1	1
319	A	46	2	3	1
320	A	46	2	10	1
321	A	46	2	30	1
322	A	46	2	60	1
323	A	47	2	0.1	0
324	A	47	2	0.3	0
325	A	47	2	1	1
326	A	47	2	3	1
327	A	47	2	10	1
328	A	47	2	30	1
329	A	47	2	60	1
330	A	48	2	0.1	0
331	A	48	2	0.3	0
332	A	48	2	1	1
333	A	48	2	3	1
334	A	48	2	10	1
335	A	48	2	30	1
336	A	48	2	60	1
337	A	49	2	0.1	0
338	A	49	2	0.3	0
339	A	49	2	1	1
340	A	49	2	3	1
341	A	49	2	10	1
342	A	49	2	30	1
343	A	49	2	60	1
344	A	50	2	0.1	0
345	A	50	2	0.3	0
346	A	50	2	1	1
347	A	50	2	3	1
348	A	50	2	10	1
349	A	50	2	30	1
350	A	50	2	60	1
351	A	51	2	0.1	0
352	A	51	2	0.3	0
353	A	51	2	1	0
354	A	51	2	3	1
355	A	51	2	10	1
356	A	51	2	30	1
357	A	51	2	60	1
358	A	52	2	0.1	0
359	A	52	2	0.3	0
360	A	52	2	1	0
361	A	52	2	3	1
362	A	52	2	10	1
363	A	52	2	30	1
364	A	52	2	60	1
365	A	53	2	0.1	0
366	A	53	2	0.3	0
367	A	53	2	1	0
368	A	53	2	3	1
369	A	53	2	10	1
370	A	53	2	30	1
371	A	53	2	60	1
372	A	54	2	0.1	0
373	A	54	2	0.3	0
374	A	54	2	1	0
375	A	54	2	3	0
376	A	54	2	10	1
377	A	54	2	30	1
378	A	54	2	60	1
379	B	55	2	0.1	1
380	B	55	2	0.3	1
381	B	55	2	1	1
382	B	55	2	3	1
383	B	55	2	10	1
384	B	55	2	30	1
385	B	55	2	60	1
386	B	56	2	0.1	1
387	B	56	2	0.3	1
388	B	56	2	1	1
389	B	56	2	3	1
390	B	56	2	10	1
391	B	56	2	30	1
392	B	56	2	60	1
393	B	57	2	0.1	0
394	B	57	2	0.3	1
395	B	57	2	1	1
396	B	57	2	3	1
397	B	57	2	10	1
398	B	57	2	30	1
399	B	57	2	60	1
400	B	58	2	0.1	0
401	B	58	2	0.3	0
402	B	58	2	1	1
403	B	58	2	3	1
404	B	58	2	10	1
405	B	58	2	30	1
406	B	58	2	60	1
407	B	59	2	0.1	0
408	B	59	2	0.3	0
409	B	59	2	1	1
410	B	59	2	3	1
411	B	59	2	10	1
412	B	59	2	30	1
413	B	59	2	60	1
414	B	60	2	0.1	0
415	B	60	2	0.3	0
416	B	60	2	1	1
417	B	60	2	3	1
418	B	60	2	10	1
419	B	60	2	30	1
420	B	60	2	60	1
421	B	61	2	0.1	0
422	B	61	2	0.3	0
423	B	61	2	1	0
424	B	61	2	3	1
425	B	61	2	10	1
426	B	61	2	30	1
427	B	61	2	60	1
428	B	62	2	0.1	0
429	B	62	2	0.3	0
430	B	62	2	1	0
431	B	62	2	3	1
432	B	62	2	10	1
433	B	62	2	30	1
434	B	62	2	60	1
435	B	63	2	0.1	0
436	B	63	2	0.3	0
437	B	63	2	1	0
438	B	63	2	3	0
439	B	63	2	10	1
440	B	63	2	30	1
441	B	63	2	60	1
442	B	64	2	0.1	0
443	B	64	2	0.3	0
444	B	64	2	1	0
445	B	64	2	3	0
446	B	64	2	10	1
447	B	64	2	30	1
448	B	64	2	60	1
449	C	65	2	0.1	1
450	C	65	2	0.3	1
451	C	65	2	1	1
452	C	65	2	3	1
453	C	65	2	10	1
454	C	65	2	30	1
455	C	65	2	60	1
456	C	66	2	0.1	1
457	C	66	2	0.3	1
458	C	66	2	1	1
459	C	66	2	3	1
460	C	66	2	10	1
461	C	66	2	30	1
462	C	66	2	60	1
463	C	67	2	0.1	0
464	C	67	2	0.3	0
465	C	67	2	1	1
466	C	67	2	3	1
467	C	67	2	10	1
468	C	67	2	30	1
469	C	67	2	60	1
470	C	68	2	0.1	0
471	C	68	2	0.3	0
472	C	68	2	1	1
473	C	68	2	3	1
474	C	68	2	10	1
475	C	68	2	30	1
476	C	68	2	60	1
477	C	69	2	0.1	0
478	C	69	2	0.3	0
479	C	69	2	1	0
480	C	69	2	3	1
481	C	69	2	10	1
482	C	69	2	30	1
483	C	69	2	60	1
484	C	70	2	0.1	0
485	C	70	2	0.3	0
486	C	70	2	1	0
487	C	70	2	3	1
488	C	70	2	10	1
489	C	70	2	30	1
490	C	70	2	60	1
491	C	71	2	0.1	0
492	C	71	2	0.3	0
493	C	71	2	1	0
494	C	71	2	3	1
495	C	71	2	10	1
496	C	71	2	30	1
497	C	71	2	60	1
498	C	72	2	0.1	0
499	C	72	2	0.3	0
500	C	72	2	1	0
501	C	72	2	3	1
502	C	72	2	10	1
503	C	72	2	30	1
504	C	72	2	60	1
505	C	73	2	0.1	0
506	C	73	2	0.3	0
507	C	73	2	1	0
508	C	73	2	3	0
509	C	73	2	10	1
510	C	73	2	30	1
511	C	73	2	60	1
512	C	74	2	0.1	0
513	C	74	2	0.3	0
514	C	74	2	1	0
515	C	74	2	3	0
516	C	74	2	10	1
517	C	74	2	30	1
518	C	74	2	60	1
519	D	75	2	0.1	1
520	D	75	2	0.3	1
521	D	75	2	1	1
522	D	75	2	3	1
523	D	75	2	10	1
524	D	75	2	30	1
525	D	75	2	60	1
526	D	76	2	0.1	1
527	D	76	2	0.3	1
528	D	76	2	1	1
529	D	76	2	3	1
530	D	76	2	10	1
531	D	76	2	30	1
532	D	76	2	60	1
533	D	77	2	0.1	1
534	D	77	2	0.3	1
535	D	77	2	1	1
536	D	77	2	3	1
537	D	77	2	10	1
538	D	77	2	30	1
539	D	77	2	60	1
540	D	78	2	0.1	1
541	D	78	2	0.3	1
542	D	78	2	1	1
543	D	78	2	3	1
544	D	78	2	10	1
545	D	78	2	30	1
546	D	78	2	60	1
547	D	79	2	0.1	0
548	D	79	2	0.3	1
549	D	79	2	1	1
550	D	79	2	3	1
551	D	79	2	10	1
552	D	79	2	30	1
553	D	79	2	60	1
554	D	80	2	0.1	0
555	D	80	2	0.3	0
556	D	80	2	1	1
557	D	80	2	3	1
558	D	80	2	10	1
559	D	80	2	30	1
560	D	80	2	60	1
561	D	81	2	0.1	0
562	D	81	2	0.3	0
563	D	81	2	1	1
564	D	81	2	3	1
565	D	81	2	10	1
566	D	81	2	30	1
567	D	81	2	60	1
568	D	82	2	0.1	0
569	D	82	2	0.3	0
570	D	82	2	1	0
571	D	82	2	3	1
572	D	82	2	10	1
573	D	82	2	30	1
574	D	82	2	60	1
575	D	83	2	0.1	0
576	D	83	2	0.3	0
577	D	83	2	1	0
578	D	83	2	3	0
579	D	83	2	10	1
580	D	83	2	30	1
581	D	83	2	60	1
582	D	84	2	0.1	0
583	D	84	2	0.3	0
584	D	84	2	1	0
585	D	84	2	3	0
586	D	84	2	10	1
587	D	84	2	30	1
588	D	84	2	60	1
589	E	85	2	0.1	1
590	E	85	2	0.3	1
591	E	85	2	1	1
592	E	85	2	3	1
593	E	85	2	10	1
594	E	85	2	30	1
595	E	85	2	60	1
596	E	86	2	0.1	1
597	E	86	2	0.3	1
598	E	86	2	1	1
599	E	86	2	3	1
600	E	86	2	10	1
601	E	86	2	30	1
602	E	86	2	60	1
603	E	87	2	0.1	0
604	E	87	2	0.3	1
605	E	87	2	1	1
606	E	87	2	3	1
607	E	87	2	10	1
608	E	87	2	30	1
609	E	87	2	60	1
610	E	88	2	0.1	0
611	E	88	2	0.3	1
612	E	88	2	1	1
613	E	88	2	3	1
614	E	88	2	10	1
615	E	88	2	30	1
616	E	88	2	60	1
617	E	89	2	0.1	0
618	E	89	2	0.3	0
619	E	89	2	1	0
620	E	89	2	3	1
621	E	89	2	10	1
622	E	89	2	30	1
623	E	89	2	60	1
624	E	90	2	0.1	0
625	E	90	2	0.3	0
626	E	90	2	1	0
627	E	90	2	3	1
628	E	90	2	10	1
629	E	90	2	30	1
630	E	90	2	60	1
631	E	91	2	0.1	0
632	E	91	2	0.3	0
633	E	91	2	1	0
634	E	91	2	3	1
635	E	91	2	10	1
636	E	91	2	30	1
637	E	91	2	60	1
638	E	92	2	0.1	0
639	E	92	2	0.3	0
640	E	92	2	1	0
641	E	92	2	3	0
642	E	92	2	10	1
643	E	92	2	30	1
644	E	92	2	60	1
645	E	93	2	0.1	0
646	E	93	2	0.3	0
647	E	93	2	1	0
648	E	93	2	3	0
649	E	93	2	10	1
650	E	93	2	30	1
651	E	93	2	60	1
652	E	94	2	0.1	0
653	E	94	2	0.3	0
654	E	94	2	1	0
655	E	94	2	3	0
656	E	94	2	10	1
657	E	94	2	30	1
658	E	94	2	60	1
659	A	95	3	0.1	0
660	A	95	3	0.3	0
661	A	95	3	1	0
662	A	95	3	3	1
663	A	95	3	10	1
664	A	95	3	30	1
665	A	95	3	60	1
666	A	96	3	0.1	0
667	A	96	3	0.3	1
668	A	96	3	1	1
669	A	96	3	3	1
670	A	96	3	10	1
671	A	96	3	30	1
672	A	96	3	60	1
673	A	97	3	0.1	0
674	A	97	3	0.3	0
675	A	97	3	1	1
676	A	97	3	3	1
677	A	97	3	10	1
678	A	97	3	30	1
679	A	97	3	60	1
680	A	98	3	0.1	0
681	A	98	3	0.3	1
682	A	98	3	1	1
683	A	98	3	3	1
684	A	98	3	10	1
685	A	98	3	30	1
686	A	98	3	60	1
687	A	99	3	0.1	0
688	A	99	3	0.3	1
689	A	99	3	1	1
690	A	99	3	3	1
691	A	99	3	10	1
692	A	99	3	30	1
693	A	99	3	60	1
694	A	100	3	0.1	0
695	A	100	3	0.3	0
696	A	100	3	1	0
697	A	100	3	3	1
698	A	100	3	10	1
699	A	100	3	30	1
700	A	100	3	60	1
701	A	101	3	0.1	0
702	A	101	3	0.3	0
703	A	101	3	1	0
704	A	101	3	3	0
705	A	101	3	10	0
706	A	101	3	30	0
707	A	101	3	60	1
708	A	102	3	0.1	0
709	A	102	3	0.3	0
710	A	102	3	1	0
711	A	102	3	3	0
712	A	102	3	10	0
713	A	102	3	30	0
714	A	102	3	60	1
715	A	103	3	0.1	0
716	A	103	3	0.3	1
717	A	103	3	1	1
718	A	103	3	3	1
719	A	103	3	10	1
720	A	103	3	30	1
721	A	103	3	60	1
722	A	104	3	0.1	0
723	A	104	3	0.3	1
724	A	104	3	1	1
725	A	104	3	3	1
726	A	104	3	10	1
727	A	104	3	30	1
728	A	104	3	60	1
729	A	105	3	0.1	0
730	A	105	3	0.3	0
731	A	105	3	1	0
732	A	105	3	3	0
733	A	105	3	10	0
734	A	105	3	30	1
735	A	105	3	60	1
736	A	106	3	0.1	0
737	A	106	3	0.3	1
738	A	106	3	1	1
739	A	106	3	3	1
740	A	106	3	10	1
741	A	106	3	30	1
742	A	106	3	60	1
743	A	107	3	0.1	0
744	A	107	3	0.3	0
745	A	107	3	1	1
746	A	107	3	3	1
747	A	107	3	10	1
748	A	107	3	30	1
749	A	107	3	60	1
750	A	108	3	0.1	0
751	A	108	3	0.3	1
752	A	108	3	1	1
753	A	108	3	3	1
754	A	108	3	10	1
755	A	108	3	30	1
756	A	108	3	60	1
757	A	109	3	0.1	0
758	A	109	3	0.3	0
759	A	109	3	1	0
760	A	109	3	3	1
761	A	109	3	10	1
762	A	109	3	30	1
763	A	109	3	60	1
764	A	110	3	0.1	0
765	A	110	3	0.3	0
766	A	110	3	1	0
767	A	110	3	3	0
768	A	110	3	10	0
769	A	110	3	30	1
770	A	110	3	60	1
771	A	111	3	0.1	0
772	A	111	3	0.3	1
773	A	111	3	1	1
774	A	111	3	3	1
775	A	111	3	10	1
776	A	111	3	30	1
777	A	111	3	60	1
778	A	112	3	0.1	0
779	A	112	3	0.3	0
780	A	112	3	1	0
781	A	112	3	3	1
782	A	112	3	10	1
783	A	112	3	30	1
784	A	112	3	60	1
785	A	113	3	0.1	0
786	A	113	3	0.3	0
787	A	113	3	1	0
788	A	113	3	3	1
789	A	113	3	10	1
790	A	113	3	30	1
791	A	113	3	60	1
792	B	114	3	0.1	0
793	B	114	3	0.3	0
794	B	114	3	1	0
795	B	114	3	3	0
796	B	114	3	10	0
797	B	114	3	30	1
798	B	114	3	60	1
799	B	115	3	0.1	0
800	B	115	3	0.3	0
801	B	115	3	1	0
802	B	115	3	3	0
803	B	115	3	10	0
804	B	115	3	30	0
805	B	115	3	60	1
806	B	116	3	0.1	1
807	B	116	3	0.3	1
808	B	116	3	1	1
809	B	116	3	3	1
810	B	116	3	10	1
811	B	116	3	30	1
812	B	116	3	60	1
813	B	117	3	0.1	0
814	B	117	3	0.3	0
815	B	117	3	1	1
816	B	117	3	3	1
817	B	117	3	10	1
818	B	117	3	30	1
819	B	117	3	60	1
820	B	118	3	0.1	0
821	B	118	3	0.3	0
822	B	118	3	1	0
823	B	118	3	3	0
824	B	118	3	10	0
825	B	118	3	30	0
826	B	118	3	60	1
827	B	119	3	0.1	0
828	B	119	3	0.3	1
829	B	119	3	1	1
830	B	119	3	3	1
831	B	119	3	10	1
832	B	119	3	30	1
833	B	119	3	60	1
834	B	120	3	0.1	0
835	B	120	3	0.3	0
836	B	120	3	1	0
837	B	120	3	3	0
838	B	120	3	10	0
839	B	120	3	30	0
840	B	120	3	60	1
841	B	121	3	0.1	1
842	B	121	3	0.3	1
843	B	121	3	1	1
844	B	121	3	3	1
845	B	121	3	10	1
846	B	121	3	30	1
847	B	121	3	60	1
848	B	122	3	0.1	0
849	B	122	3	0.3	1
850	B	122	3	1	1
851	B	122	3	3	1
852	B	122	3	10	1
853	B	122	3	30	1
854	B	122	3	60	1
855	B	123	3	0.1	0
856	B	123	3	0.3	1
857	B	123	3	1	1
858	B	123	3	3	1
859	B	123	3	10	1
860	B	123	3	30	1
861	B	123	3	60	1
862	B	124	3	0.1	0
863	B	124	3	0.3	0
864	B	124	3	1	0
865	B	124	3	3	1
866	B	124	3	10	1
867	B	124	3	30	1
868	B	124	3	60	1
869	B	125	3	0.1	0
870	B	125	3	0.3	0
871	B	125	3	1	0
872	B	125	3	3	0
873	B	125	3	10	0
874	B	125	3	30	0
875	B	125	3	60	1
876	B	126	3	0.1	0
877	B	126	3	0.3	0
878	B	126	3	1	0
879	B	126	3	3	1
880	B	126	3	10	1
881	B	126	3	30	1
882	B	126	3	60	1
883	B	127	3	0.1	0
884	B	127	3	0.3	1
885	B	127	3	1	1
886	B	127	3	3	1
887	B	127	3	10	1
888	B	127	3	30	1
889	B	127	3	60	1
890	B	128	3	0.1	0
891	B	128	3	0.3	1
892	B	128	3	1	1
893	B	128	3	3	1
894	B	128	3	10	1
895	B	128	3	30	1
896	B	128	3	60	1
897	B	129	3	0.1	0
898	B	129	3	0.3	1
899	B	129	3	1	1
900	B	129	3	3	1
901	B	129	3	10	1
902	B	129	3	30	1
903	B	129	3	60	1
904	B	130	3	0.1	0
905	B	130	3	0.3	0
906	B	130	3	1	1
907	B	130	3	3	1
908	B	130	3	10	1
909	B	130	3	30	1
910	B	130	3	60	1
911	B	131	3	0.1	0
912	B	131	3	0.3	0
913	B	131	3	1	0
914	B	131	3	3	0
915	B	131	3	10	0
916	B	131	3	30	1
917	B	131	3	60	1
918	B	132	3	0.1	0
919	B	132	3	0.3	1
920	B	132	3	1	1
921	B	132	3	3	1
922	B	132	3	10	1
923	B	132	3	30	1
924	B	132	3	60	1
925	C	133	3	0.1	0
926	C	133	3	0.3	0
927	C	133	3	1	1
928	C	133	3	3	1
929	C	133	3	10	1
930	C	133	3	30	1
931	C	133	3	60	1
932	C	134	3	0.1	0
933	C	134	3	0.3	0
934	C	134	3	1	1
935	C	134	3	3	1
936	C	134	3	10	1
937	C	134	3	30	1
938	C	134	3	60	1
939	C	135	3	0.1	0
940	C	135	3	0.3	0
941	C	135	3	1	1
942	C	135	3	3	1
943	C	135	3	10	1
944	C	135	3	30	1
945	C	135	3	60	1
946	C	136	3	0.1	1
947	C	136	3	0.3	1
948	C	136	3	1	1
949	C	136	3	3	1
950	C	136	3	10	1
951	C	136	3	30	1
952	C	136	3	60	1
953	C	137	3	0.1	0
954	C	137	3	0.3	0
955	C	137	3	1	0
956	C	137	3	3	1
957	C	137	3	10	1
958	C	137	3	30	1
959	C	137	3	60	1
960	C	138	3	0.1	1
961	C	138	3	0.3	1
962	C	138	3	1	1
963	C	138	3	3	1
964	C	138	3	10	1
965	C	138	3	30	1
966	C	138	3	60	1
967	C	139	3	0.1	1
968	C	139	3	0.3	1
969	C	139	3	1	1
970	C	139	3	3	1
971	C	139	3	10	1
972	C	139	3	30	1
973	C	139	3	60	1
974	C	140	3	0.1	1
975	C	140	3	0.3	1
976	C	140	3	1	1
977	C	140	3	3	1
978	C	140	3	10	1
979	C	140	3	30	1
980	C	140	3	60	1
981	C	141	3	0.1	1
982	C	141	3	0.3	1
983	C	141	3	1	1
984	C	141	3	3	1
985	C	141	3	10	1
986	C	141	3	30	1
987	C	141	3	60	1
988	C	142	3	0.1	1
989	C	142	3	0.3	1
990	C	142	3	1	1
991	C	142	3	3	1
992	C	142	3	10	1
993	C	142	3	30	1
994	C	142	3	60	1
995	C	143	3	0.1	0
996	C	143	3	0.3	1
997	C	143	3	1	1
998	C	143	3	3	1
999	C	143	3	10	1
1000	C	143	3	30	1
1001	C	143	3	60	1
1002	C	144	3	0.1	0
1003	C	144	3	0.3	0
1004	C	144	3	1	0
1005	C	144	3	3	1
1006	C	144	3	10	1
1007	C	144	3	30	1
1008	C	144	3	60	1
1009	C	145	3	0.1	0
1010	C	145	3	0.3	0
1011	C	145	3	1	0
1012	C	145	3	3	1
1013	C	145	3	10	1
1014	C	145	3	30	1
1015	C	145	3	60	1
1016	C	146	3	0.1	1
1017	C	146	3	0.3	1
1018	C	146	3	1	1
1019	C	146	3	3	1
1020	C	146	3	10	1
1021	C	146	3	30	1
1022	C	146	3	60	1
1023	C	147	3	0.1	1
1024	C	147	3	0.3	1
1025	C	147	3	1	1
1026	C	147	3	3	1
1027	C	147	3	10	1
1028	C	147	3	30	1
1029	C	147	3	60	1
1030	C	148	3	0.1	0
1031	C	148	3	0.3	0
1032	C	148	3	1	1
1033	C	148	3	3	1
1034	C	148	3	10	1
1035	C	148	3	30	1
1036	C	148	3	60	1
1037	D	149	3	0.1	0
1038	D	149	3	0.3	1
1039	D	149	3	1	1
1040	D	149	3	3	1
1041	D	149	3	10	1
1042	D	149	3	30	1
1043	D	149	3	60	1
1044	D	150	3	0.1	0
1045	D	150	3	0.3	0
1046	D	150	3	1	0
1047	D	150	3	3	0
1048	D	150	3	10	1
1049	D	150	3	30	1
1050	D	150	3	60	1
1051	D	151	3	0.1	0
1052	D	151	3	0.3	0
1053	D	151	3	1	0
1054	D	151	3	3	0
1055	D	151	3	10	1
1056	D	151	3	30	1
1057	D	151	3	60	1
1058	D	152	3	0.1	1
1059	D	152	3	0.3	1
1060	D	152	3	1	1
1061	D	152	3	3	1
1062	D	152	3	10	1
1063	D	152	3	30	1
1064	D	152	3	60	1
1065	D	153	3	0.1	1
1066	D	153	3	0.3	1
1067	D	153	3	1	1
1068	D	153	3	3	1
1069	D	153	3	10	1
1070	D	153	3	30	1
1071	D	153	3	60	1
1072	D	154	3	0.1	0
1073	D	154	3	0.3	1
1074	D	154	3	1	1
1075	D	154	3	3	1
1076	D	154	3	10	1
1077	D	154	3	30	1
1078	D	154	3	60	1
1079	D	155	3	0.1	1
1080	D	155	3	0.3	1
1081	D	155	3	1	1
1082	D	155	3	3	1
1083	D	155	3	10	1
1084	D	155	3	30	1
1085	D	155	3	60	1
1086	D	156	3	0.1	1
1087	D	156	3	0.3	1
1088	D	156	3	1	1
1089	D	156	3	3	1
1090	D	156	3	10	1
1091	D	156	3	30	1
1092	D	156	3	60	1
1093	D	157	3	0.1	0
1094	D	157	3	0.3	1
1095	D	157	3	1	1
1096	D	157	3	3	1
1097	D	157	3	10	1
1098	D	157	3	30	1
1099	D	157	3	60	1
1100	D	158	3	0.1	1
1101	D	158	3	0.3	1
1102	D	158	3	1	1
1103	D	158	3	3	1
1104	D	158	3	10	1
1105	D	158	3	30	1
1106	D	158	3	60	1
1107	D	159	3	0.1	1
1108	D	159	3	0.3	1
1109	D	159	3	1	1
1110	D	159	3	3	1
1111	D	159	3	10	1
1112	D	159	3	30	1
1113	D	159	3	60	1
1114	D	160	3	0.1	0
1115	D	160	3	0.3	0
1116	D	160	3	1	0
1117	D	160	3	3	0
1118	D	160	3	10	1
1119	D	160	3	30	1
1120	D	160	3	60	1
1121	D	161	3	0.1	0
1122	D	161	3	0.3	0
1123	D	161	3	1	1
1124	D	161	3	3	1
1125	D	161	3	10	1
1126	D	161	3	30	1
1127	D	161	3	60	1
1128	D	162	3	0.1	1
1129	D	162	3	0.3	1
1130	D	162	3	1	1
1131	D	162	3	3	1
1132	D	162	3	10	1
1133	D	162	3	30	1
1134	D	162	3	60	1
1135	D	163	3	0.1	0
1136	D	163	3	0.3	0
1137	D	163	3	1	0
1138	D	163	3	3	0
1139	D	163	3	10	0
1140	D	163	3	30	0
1141	D	163	3	60	1
1142	D	164	3	0.1	0
1143	D	164	3	0.3	0
1144	D	164	3	1	0
1145	D	164	3	3	0
1146	D	164	3	10	1
1147	D	164	3	30	1
1148	D	164	3	60	1
1149	D	165	3	0.1	0
1150	D	165	3	0.3	0
1151	D	165	3	1	0
1152	D	165	3	3	0
1153	D	165	3	10	1
1154	D	165	3	30	1
1155	D	165	3	60	1
1156	D	166	3	0.1	0
1157	D	166	3	0.3	0
1158	D	166	3	1	0
1159	D	166	3	3	0
1160	D	166	3	10	1
1161	D	166	3	30	1
1162	D	166	3	60	1
1163	E	167	3	0.1	1
1164	E	167	3	0.3	1
1165	E	167	3	1	1
1166	E	167	3	3	1
1167	E	167	3	10	1
1168	E	167	3	30	1
1169	E	167	3	60	1
1170	E	168	3	0.1	1
1171	E	168	3	0.3	1
1172	E	168	3	1	1
1173	E	168	3	3	1
1174	E	168	3	10	1
1175	E	168	3	30	1
1176	E	168	3	60	1
1177	E	169	3	0.1	1
1178	E	169	3	0.3	1
1179	E	169	3	1	1
1180	E	169	3	3	1
1181	E	169	3	10	1
1182	E	169	3	30	1
1183	E	169	3	60	1
1184	E	170	3	0.1	0
1185	E	170	3	0.3	0
1186	E	170	3	1	0
1187	E	170	3	3	0
1188	E	170	3	10	0
1189	E	170	3	30	0
1190	E	170	3	60	1
1191	E	171	3	0.1	1
1192	E	171	3	0.3	1
1193	E	171	3	1	1
1194	E	171	3	3	1
1195	E	171	3	10	1
1196	E	171	3	30	1
1197	E	171	3	60	1
1198	E	172	3	0.1	1
1199	E	172	3	0.3	1
1200	E	172	3	1	1
1201	E	172	3	3	1
1202	E	172	3	10	1
1203	E	172	3	30	1
1204	E	172	3	60	1
1205	E	173	3	0.1	1
1206	E	173	3	0.3	1
1207	E	173	3	1	1
1208	E	173	3	3	1
1209	E	173	3	10	1
1210	E	173	3	30	1
1211	E	173	3	60	1
1212	E	174	3	0.1	1
1213	E	174	3	0.3	1
1214	E	174	3	1	1
1215	E	174	3	3	1
1216	E	174	3	10	1
1217	E	174	3	30	1
1218	E	174	3	60	1
1219	E	175	3	0.1	0
1220	E	175	3	0.3	0
1221	E	175	3	1	0
1222	E	175	3	3	0
1223	E	175	3	10	0
1224	E	175	3	30	1
1225	E	175	3	60	1
1226	E	176	3	0.1	1
1227	E	176	3	0.3	1
1228	E	176	3	1	1
1229	E	176	3	3	1
1230	E	176	3	10	1
1231	E	176	3	30	1
1232	E	176	3	60	1
1233	E	177	3	0.1	1
1234	E	177	3	0.3	1
1235	E	177	3	1	1
1236	E	177	3	3	1
1237	E	177	3	10	1
1238	E	177	3	30	1
1239	E	177	3	60	1
1240	E	178	3	0.1	0
1241	E	178	3	0.3	0
1242	E	178	3	1	0
1243	E	178	3	3	0
1244	E	178	3	10	1
1245	E	178	3	30	1
1246	E	178	3	60	1
1247	E	179	3	0.1	0
1248	E	179	3	0.3	0
1249	E	179	3	1	0
1250	E	179	3	3	0
1251	E	179	3	10	0
1252	E	179	3	30	1
1253	E	179	3	60	1
1254	E	180	3	0.1	1
1255	E	180	3	0.3	1
1256	E	180	3	1	1
1257	E	180	3	3	1
1258	E	180	3	10	1
1259	E	180	3	30	1
1260	E	180	3	60	1
1261	E	181	3	0.1	1
1262	E	181	3	0.3	1
1263	E	181	3	1	1
1264	E	181	3	3	1
1265	E	181	3	10	1
1266	E	181	3	30	1
1267	E	181	3	60	1
1268	E	182	3	0.1	1
1269	E	182	3	0.3	1
1270	E	182	3	1	1
1271	E	182	3	3	1
1272	E	182	3	10	1
1273	E	182	3	30	1
1274	E	182	3	60	1
1275	E	183	3	0.1	0
1276	E	183	3	0.3	0
1277	E	183	3	1	0
1278	E	183	3	3	0
1279	E	183	3	10	0
1280	E	183	3	30	0
1281	E	183	3	60	1
1282	A	184	4	0.1	0
1283	A	184	4	0.3	0
1284	A	184	4	1	0
1285	A	184	4	3	0
1286	A	184	4	10	0
1287	A	184	4	30	0
1288	A	184	4	60	1
1289	A	185	4	0.1	0
1290	A	185	4	0.3	0
1291	A	185	4	1	0
1292	A	185	4	3	0
1293	A	185	4	10	0
1294	A	185	4	30	0
1295	A	185	4	60	1
1296	A	186	4	0.1	0
1297	A	186	4	0.3	1
1298	A	186	4	1	1
1299	A	186	4	3	1
1300	A	186	4	10	1
1301	A	186	4	30	1
1302	A	186	4	60	1
1303	A	187	4	0.1	0
1304	A	187	4	0.3	0
1305	A	187	4	1	0
1306	A	187	4	3	1
1307	A	187	4	10	1
1308	A	187	4	30	1
1309	A	187	4	60	1
1310	A	188	4	0.1	0
1311	A	188	4	0.3	0
1312	A	188	4	1	0
1313	A	188	4	3	0
1314	A	188	4	10	0
1315	A	188	4	30	0
1316	A	188	4	60	1
1317	A	189	4	0.1	0
1318	A	189	4	0.3	0
1319	A	189	4	1	0
1320	A	189	4	3	0
1321	A	189	4	10	0
1322	A	189	4	30	0
1323	A	189	4	60	1
1324	A	190	4	0.1	0
1325	A	190	4	0.3	1
1326	A	190	4	1	1
1327	A	190	4	3	1
1328	A	190	4	10	1
1329	A	190	4	30	1
1330	A	190	4	60	1
1331	A	191	4	0.1	0
1332	A	191	4	0.3	1
1333	A	191	4	1	1
1334	A	191	4	3	1
1335	A	191	4	10	1
1336	A	191	4	30	1
1337	A	191	4	60	1
1338	A	192	4	0.1	0
1339	A	192	4	0.3	0
1340	A	192	4	1	0
1341	A	192	4	3	0
1342	A	192	4	10	1
1343	A	192	4	30	1
1344	A	192	4	60	1
1345	A	193	4	0.1	0
1346	A	193	4	0.3	0
1347	A	193	4	1	0
1348	A	193	4	3	0
1349	A	193	4	10	0
1350	A	193	4	30	1
1351	A	193	4	60	1
1352	A	194	4	0.1	0
1353	A	194	4	0.3	0
1354	A	194	4	1	0
1355	A	194	4	3	0
1356	A	194	4	10	0
1357	A	194	4	30	0
1358	A	194	4	60	1
1359	A	195	4	0.1	0
1360	A	195	4	0.3	0
1361	A	195	4	1	0
1362	A	195	4	3	0
1363	A	195	4	10	0
1364	A	195	4	30	0
1365	A	195	4	60	1
1366	A	196	4	0.1	0
1367	A	196	4	0.3	0
1368	A	196	4	1	0
1369	A	196	4	3	0
1370	A	196	4	10	0
1371	A	196	4	30	0
1372	A	196	4	60	1
1373	A	197	4	0.1	0
1374	A	197	4	0.3	0
1375	A	197	4	1	0
1376	A	197	4	3	0
1377	A	197	4	10	0
1378	A	197	4	30	0
1379	A	197	4	60	1
1380	A	198	4	0.1	0
1381	A	198	4	0.3	0
1382	A	198	4	1	0
1383	A	198	4	3	0
1384	A	198	4	10	0
1385	A	198	4	30	0
1386	A	198	4	60	1
1387	A	199	4	0.1	0
1388	A	199	4	0.3	0
1389	A	199	4	1	0
1390	A	199	4	3	0
1391	A	199	4	10	0
1392	A	199	4	30	0
1393	A	199	4	60	1
1394	A	200	4	0.1	0
1395	A	200	4	0.3	0
1396	A	200	4	1	0
1397	A	200	4	3	0
1398	A	200	4	10	0
1399	A	200	4	30	0
1400	A	200	4	60	1
1401	A	201	4	0.1	0
1402	A	201	4	0.3	1
1403	A	201	4	1	1
1404	A	201	4	3	1
1405	A	201	4	10	1
1406	A	201	4	30	1
1407	A	201	4	60	1
1408	B	202	4	0.1	0
1409	B	202	4	0.3	0
1410	B	202	4	1	0
1411	B	202	4	3	1
1412	B	202	4	10	1
1413	B	202	4	30	1
1414	B	202	4	60	1
1415	B	203	4	0.1	0
1416	B	203	4	0.3	0
1417	B	203	4	1	0
1418	B	203	4	3	0
1419	B	203	4	10	0
1420	B	203	4	30	1
1421	B	203	4	60	1
1422	B	204	4	0.1	0
1423	B	204	4	0.3	0
1424	B	204	4	1	0
1425	B	204	4	3	0
1426	B	204	4	10	0
1427	B	204	4	30	0
1428	B	204	4	60	1
1429	B	205	4	0.1	0
1430	B	205	4	0.3	0
1431	B	205	4	1	0
1432	B	205	4	3	0
1433	B	205	4	10	0
1434	B	205	4	30	0
1435	B	205	4	60	1
1436	B	206	4	0.1	0
1437	B	206	4	0.3	0
1438	B	206	4	1	0
1439	B	206	4	3	0
1440	B	206	4	10	0
1441	B	206	4	30	0
1442	B	206	4	60	1
1443	B	207	4	0.1	0
1444	B	207	4	0.3	1
1445	B	207	4	1	1
1446	B	207	4	3	1
1447	B	207	4	10	1
1448	B	207	4	30	1
1449	B	207	4	60	1
1450	B	208	4	0.1	0
1451	B	208	4	0.3	0
1452	B	208	4	1	0
1453	B	208	4	3	0
1454	B	208	4	10	0
1455	B	208	4	30	1
1456	B	208	4	60	1
1457	B	209	4	0.1	0
1458	B	209	4	0.3	0
1459	B	209	4	1	0
1460	B	209	4	3	0
1461	B	209	4	10	0
1462	B	209	4	30	0
1463	B	209	4	60	1
1464	B	210	4	0.1	0
1465	B	210	4	0.3	0
1466	B	210	4	1	0
1467	B	210	4	3	0
1468	B	210	4	10	0
1469	B	210	4	30	1
1470	B	210	4	60	1
1471	B	211	4	0.1	1
1472	B	211	4	0.3	1
1473	B	211	4	1	1
1474	B	211	4	3	1
1475	B	211	4	10	1
1476	B	211	4	30	1
1477	B	211	4	60	1
1478	B	212	4	0.1	0
1479	B	212	4	0.3	0
1480	B	212	4	1	0
1481	B	212	4	3	0
1482	B	212	4	10	0
1483	B	212	4	30	0
1484	B	212	4	60	1
1485	B	213	4	0.1	0
1486	B	213	4	0.3	0
1487	B	213	4	1	0
1488	B	213	4	3	1
1489	B	213	4	10	1
1490	B	213	4	30	1
1491	B	213	4	60	1
1492	B	214	4	0.1	0
1493	B	214	4	0.3	0
1494	B	214	4	1	0
1495	B	214	4	3	0
1496	B	214	4	10	0
1497	B	214	4	30	0
1498	B	214	4	60	1
1499	B	215	4	0.1	0
1500	B	215	4	0.3	1
1501	B	215	4	1	1
1502	B	215	4	3	1
1503	B	215	4	10	1
1504	B	215	4	30	1
1505	B	215	4	60	1
1506	B	216	4	0.1	0
1507	B	216	4	0.3	0
1508	B	216	4	1	0
1509	B	216	4	3	0
1510	B	216	4	10	0
1511	B	216	4	30	0
1512	B	216	4	60	1
1513	B	217	4	0.1	0
1514	B	217	4	0.3	0
1515	B	217	4	1	0
1516	B	217	4	3	1
1517	B	217	4	10	1
1518	B	217	4	30	1
1519	B	217	4	60	1
1520	B	218	4	0.1	0
1521	B	218	4	0.3	0
1522	B	218	4	1	0
1523	B	218	4	3	0
1524	B	218	4	10	0
1525	B	218	4	30	0
1526	B	218	4	60	1
1527	B	219	4	0.1	0
1528	B	219	4	0.3	0
1529	B	219	4	1	0
1530	B	219	4	3	0
1531	B	219	4	10	0
1532	B	219	4	30	0
1533	B	219	4	60	1
1534	B	220	4	0.1	0
1535	B	220	4	0.3	0
1536	B	220	4	1	0
1537	B	220	4	3	0
1538	B	220	4	10	0
1539	B	220	4	30	0
1540	B	220	4	60	1
1541	B	221	4	0.1	0
1542	B	221	4	0.3	1
1543	B	221	4	1	1
1544	B	221	4	3	1
1545	B	221	4	10	1
1546	B	221	4	30	1
1547	B	221	4	60	1
1548	B	222	4	0.1	1
1549	B	222	4	0.3	1
1550	B	222	4	1	1
1551	B	222	4	3	1
1552	B	222	4	10	1
1553	B	222	4	30	1
1554	B	222	4	60	1
1555	C	223	4	0.1	1
1556	C	223	4	0.3	1
1557	C	223	4	1	1
1558	C	223	4	3	1
1559	C	223	4	10	1
1560	C	223	4	30	1
1561	C	223	4	60	1
1562	C	224	4	0.1	0
1563	C	224	4	0.3	0
1564	C	224	4	1	1
1565	C	224	4	3	1
1566	C	224	4	10	1
1567	C	224	4	30	1
1568	C	224	4	60	1
1569	C	225	4	0.1	1
1570	C	225	4	0.3	1
1571	C	225	4	1	1
1572	C	225	4	3	1
1573	C	225	4	10	1
1574	C	225	4	30	1
1575	C	225	4	60	1
1576	C	226	4	0.1	0
1577	C	226	4	0.3	0
1578	C	226	4	1	0
1579	C	226	4	3	0
1580	C	226	4	10	0
1581	C	226	4	30	0
1582	C	226	4	60	1
1583	C	227	4	0.1	0
1584	C	227	4	0.3	1
1585	C	227	4	1	1
1586	C	227	4	3	1
1587	C	227	4	10	1
1588	C	227	4	30	1
1589	C	227	4	60	1
1590	C	228	4	0.1	1
1591	C	228	4	0.3	1
1592	C	228	4	1	1
1593	C	228	4	3	1
1594	C	228	4	10	1
1595	C	228	4	30	1
1596	C	228	4	60	1
1597	C	229	4	0.1	0
1598	C	229	4	0.3	1
1599	C	229	4	1	1
1600	C	229	4	3	1
1601	C	229	4	10	1
1602	C	229	4	30	1
1603	C	229	4	60	1
1604	C	230	4	0.1	0
1605	C	230	4	0.3	0
1606	C	230	4	1	0
1607	C	230	4	3	0
1608	C	230	4	10	1
1609	C	230	4	30	1
1610	C	230	4	60	1
1611	C	231	4	0.1	0
1612	C	231	4	0.3	0
1613	C	231	4	1	0
1614	C	231	4	3	1
1615	C	231	4	10	1
1616	C	231	4	30	1
1617	C	231	4	60	1
1618	C	232	4	0.1	1
1619	C	232	4	0.3	1
1620	C	232	4	1	1
1621	C	232	4	3	1
1622	C	232	4	10	1
1623	C	232	4	30	1
1624	C	232	4	60	1
1625	C	233	4	0.1	0
1626	C	233	4	0.3	0
1627	C	233	4	1	0
1628	C	233	4	3	0
1629	C	233	4	10	0
1630	C	233	4	30	1
1631	C	233	4	60	1
1632	C	234	4	0.1	0
1633	C	234	4	0.3	0
1634	C	234	4	1	1
1635	C	234	4	3	1
1636	C	234	4	10	1
1637	C	234	4	30	1
1638	C	234	4	60	1
1639	C	235	4	0.1	1
1640	C	235	4	0.3	1
1641	C	235	4	1	1
1642	C	235	4	3	1
1643	C	235	4	10	1
1644	C	235	4	30	1
1645	C	235	4	60	1
1646	C	236	4	0.1	0
1647	C	236	4	0.3	0
1648	C	236	4	1	1
1649	C	236	4	3	1
1650	C	236	4	10	1
1651	C	236	4	30	1
1652	C	236	4	60	1
1653	C	237	4	0.1	0
1654	C	237	4	0.3	0
1655	C	237	4	1	0
1656	C	237	4	3	0
1657	C	237	4	10	0
1658	C	237	4	30	0
1659	C	237	4	60	1
1660	C	238	4	0.1	1
1661	C	238	4	0.3	1
1662	C	238	4	1	1
1663	C	238	4	3	1
1664	C	238	4	10	1
1665	C	238	4	30	1
1666	C	238	4	60	1
1667	D	239	4	0.1	0
1668	D	239	4	0.3	1
1669	D	239	4	1	1
1670	D	239	4	3	1
1671	D	239	4	10	1
1672	D	239	4	30	1
1673	D	239	4	60	1
1674	D	240	4	0.1	1
1675	D	240	4	0.3	1
1676	D	240	4	1	1
1677	D	240	4	3	1
1678	D	240	4	10	1
1679	D	240	4	30	1
1680	D	240	4	60	1
1681	D	241	4	0.1	1
1682	D	241	4	0.3	1
1683	D	241	4	1	1
1684	D	241	4	3	1
1685	D	241	4	10	1
1686	D	241	4	30	1
1687	D	241	4	60	1
1688	D	242	4	0.1	1
1689	D	242	4	0.3	1
1690	D	242	4	1	1
1691	D	242	4	3	1
1692	D	242	4	10	1
1693	D	242	4	30	1
1694	D	242	4	60	1
1695	D	243	4	0.1	0
1696	D	243	4	0.3	1
1697	D	243	4	1	1
1698	D	243	4	3	1
1699	D	243	4	10	1
1700	D	243	4	30	1
1701	D	243	4	60	1
1702	D	244	4	0.1	1
1703	D	244	4	0.3	1
1704	D	244	4	1	1
1705	D	244	4	3	1
1706	D	244	4	10	1
1707	D	244	4	30	1
1708	D	244	4	60	1
1709	D	245	4	0.1	1
1710	D	245	4	0.3	1
1711	D	245	4	1	1
1712	D	245	4	3	1
1713	D	245	4	10	1
1714	D	245	4	30	1
1715	D	245	4	60	1
1716	D	246	4	0.1	1
1717	D	246	4	0.3	1
1718	D	246	4	1	1
1719	D	246	4	3	1
1720	D	246	4	10	1
1721	D	246	4	30	1
1722	D	246	4	60	1
1723	D	247	4	0.1	1
1724	D	247	4	0.3	1
1725	D	247	4	1	1
1726	D	247	4	3	1
1727	D	247	4	10	1
1728	D	247	4	30	1
1729	D	247	4	60	1
1730	D	248	4	0.1	1
1731	D	248	4	0.3	1
1732	D	248	4	1	1
1733	D	248	4	3	1
1734	D	248	4	10	1
1735	D	248	4	30	1
1736	D	248	4	60	1
1737	D	249	4	0.1	0
1738	D	249	4	0.3	0
1739	D	249	4	1	0
1740	D	249	4	3	0
1741	D	249	4	10	0
1742	D	249	4	30	0
1743	D	249	4	60	1
1744	D	250	4	0.1	1
1745	D	250	4	0.3	1
1746	D	250	4	1	1
1747	D	250	4	3	1
1748	D	250	4	10	1
1749	D	250	4	30	1
1750	D	250	4	60	1
1751	D	251	4	0.1	1
1752	D	251	4	0.3	1
1753	D	251	4	1	1
1754	D	251	4	3	1
1755	D	251	4	10	1
1756	D	251	4	30	1
1757	D	251	4	60	1
1758	D	252	4	0.1	1
1759	D	252	4	0.3	1
1760	D	252	4	1	1
1761	D	252	4	3	1
1762	D	252	4	10	1
1763	D	252	4	30	1
1764	D	252	4	60	1
1765	D	253	4	0.1	0
1766	D	253	4	0.3	0
1767	D	253	4	1	0
1768	D	253	4	3	1
1769	D	253	4	10	1
1770	D	253	4	30	1
1771	D	253	4	60	1
1772	D	254	4	0.1	1
1773	D	254	4	0.3	1
1774	D	254	4	1	1
1775	D	254	4	3	1
1776	D	254	4	10	1
1777	D	254	4	30	1
1778	D	254	4	60	1
1779	D	255	4	0.1	1
1780	D	255	4	0.3	1
1781	D	255	4	1	1
1782	D	255	4	3	1
1783	D	255	4	10	1
1784	D	255	4	30	1
1785	D	255	4	60	1
1786	D	256	4	0.1	1
1787	D	256	4	0.3	1
1788	D	256	4	1	1
1789	D	256	4	3	1
1790	D	256	4	10	1
1791	D	256	4	30	1
1792	D	256	4	60	1
1793	D	257	4	0.1	0
1794	D	257	4	0.3	0
1795	D	257	4	1	0
1796	D	257	4	3	1
1797	D	257	4	10	1
1798	D	257	4	30	1
1799	D	257	4	60	1
1800	E	258	4	0.1	1
1801	E	258	4	0.3	1
1802	E	258	4	1	1
1803	E	258	4	3	1
1804	E	258	4	10	1
1805	E	258	4	30	1
1806	E	258	4	60	1
1807	E	259	4	0.1	0
1808	E	259	4	0.3	0
1809	E	259	4	1	0
1810	E	259	4	3	0
1811	E	259	4	10	0
1812	E	259	4	30	0
1813	E	259	4	60	1
1814	E	260	4	0.1	0
1815	E	260	4	0.3	0
1816	E	260	4	1	0
1817	E	260	4	3	0
1818	E	260	4	10	0
1819	E	260	4	30	0
1820	E	260	4	60	1
1821	E	261	4	0.1	1
1822	E	261	4	0.3	1
1823	E	261	4	1	1
1824	E	261	4	3	1
1825	E	261	4	10	1
1826	E	261	4	30	1
1827	E	261	4	60	1
1828	E	262	4	0.1	1
1829	E	262	4	0.3	1
1830	E	262	4	1	1
1831	E	262	4	3	1
1832	E	262	4	10	1
1833	E	262	4	30	1
1834	E	262	4	60	1
1835	E	263	4	0.1	1
1836	E	263	4	0.3	1
1837	E	263	4	1	1
1838	E	263	4	3	1
1839	E	263	4	10	1
1840	E	263	4	30	1
1841	E	263	4	60	1
1842	E	264	4	0.1	1
1843	E	264	4	0.3	1
1844	E	264	4	1	1
1845	E	264	4	3	1
1846	E	264	4	10	1
1847	E	264	4	30	1
1848	E	264	4	60	1
1849	E	265	4	0.1	1
1850	E	265	4	0.3	1
1851	E	265	4	1	1
1852	E	265	4	3	1
1853	E	265	4	10	1
1854	E	265	4	30	1
1855	E	265	4	60	1
1856	E	266	4	0.1	0
1857	E	266	4	0.3	0
1858	E	266	4	1	0
1859	E	266	4	3	0
1860	E	266	4	10	0
1861	E	266	4	30	0
1862	E	266	4	60	1
1863	E	267	4	0.1	0
1864	E	267	4	0.3	0
1865	E	267	4	1	0
1866	E	267	4	3	0
1867	E	267	4	10	0
1868	E	267	4	30	0
1869	E	267	4	60	1
1870	E	268	4	0.1	0
1871	E	268	4	0.3	0
1872	E	268	4	1	1
1873	E	268	4	3	1
1874	E	268	4	10	1
1875	E	268	4	30	1
1876	E	268	4	60	1
1877	E	269	4	0.1	0
1878	E	269	4	0.3	0
1879	E	269	4	1	1
1880	E	269	4	3	1
1881	E	269	4	10	1
1882	E	269	4	30	1
1883	E	269	4	60	1
1884	E	270	4	0.1	0
1885	E	270	4	0.3	0
1886	E	270	4	1	0
1887	E	270	4	3	0
1888	E	270	4	10	0
1889	E	270	4	30	1
1890	E	270	4	60	1
1891	E	271	4	0.1	0
1892	E	271	4	0.3	0
1893	E	271	4	1	0
1894	E	271	4	3	0
1895	E	271	4	10	0
1896	E	271	4	30	0
1897	E	271	4	60	1
1898	E	272	4	0.1	1
1899	E	272	4	0.3	1
1900	E	272	4	1	1
1901	E	272	4	3	1
1902	E	272	4	10	1
1903	E	272	4	30	1
1904	E	272	4	60	1
1905	E	273	4	0.1	0
1906	E	273	4	0.3	0
1907	E	273	4	1	0
1908	E	273	4	3	0
1909	E	273	4	10	0
1910	E	273	4	30	1
1911	E	273	4	60	1
1912	E	274	4	0.1	0
1913	E	274	4	0.3	0
1914	E	274	4	1	0
1915	E	274	4	3	0
1916	E	274	4	10	1
1917	E	274	4	30	1
1918	E	274	4	60	1
