# Supplementary material for: A tale of two parasites: Responses of honey bees infected with Nosema ceranae and Lotmaria passim
Source: Sci Rep. 2023 Dec 18;13:22515. doi: 10.1038/s41598-023-49189-9 (PMC10728187; doi:10.1038/s41598-023-49189-9)
Supplement: Supplementary file 2 — Supplementary Information 2. [file 41598_2023_49189_MOESM2_ESM.xlsx]

## Sheet: Sheet1
Bee	Survivaltime	Event	Treatment	Replicate	Cage
1	5	1	A	1	1
2	5	1	A	1	1
3	5	1	A	1	1
4	5	1	A	1	1
5	6	1	A	1	1
6	10	1	A	1	1
7	12	1	A	1	1
8	12	1	A	1	1
9	12	1	A	1	1
10	12	1	A	1	1
11	14	1	A	1	1
12	20	1	A	1	1
13	23	1	A	1	1
14	23	1	A	1	1
15	24	1	A	1	1
16	24	1	A	1	1
17	24	1	A	1	1
18	26	1	A	1	1
19	27	1	A	1	1
20	27	1	A	1	1
21	27	1	A	1	1
22	30	1	A	1	1
23	30	1	A	1	1
24	30	1	A	1	1
25	31	1	A	1	1
26	31	1	A	1	1
27	31	1	A	1	1
28	31	1	A	1	1
29	31	1	A	1	1
30	31	1	A	1	1
31	31	1	A	1	1
32	31	1	A	1	1
33	31	1	A	1	1
34	33	1	A	1	1
35	33	1	A	1	1
36	35	1	A	1	1
37	35	1	A	1	1
38	35	1	A	1	1
39	35	1	A	1	1
40	36	1	A	1	1
41	36	1	A	1	1
42	37	1	A	1	1
43	37	1	A	1	1
44	37	1	A	1	1
45	38	1	A	1	1
46	40	1	A	1	1
47	41	1	A	1	1
48	41	1	A	1	1
49	43	1	A	1	1
50	48	1	A	1	1
51	5	1	A	1	2
52	5	1	A	1	2
53	5	1	A	1	2
54	5	1	A	1	2
55	5	1	A	1	2
56	5	1	A	1	2
57	5	1	A	1	2
58	5	1	A	1	2
59	5	1	A	1	2
60	5	1	A	1	2
61	6	1	A	1	2
62	6	1	A	1	2
63	6	1	A	1	2
64	6	1	A	1	2
65	6	1	A	1	2
66	6	1	A	1	2
67	7	1	A	1	2
68	8	1	A	1	2
69	12	1	A	1	2
70	18	1	A	1	2
71	18	1	A	1	2
72	20	1	A	1	2
73	21	1	A	1	2
74	21	1	A	1	2
75	21	1	A	1	2
76	21	1	A	1	2
77	22	1	A	1	2
78	24	1	A	1	2
79	24	1	A	1	2
80	24	1	A	1	2
81	26	1	A	1	2
82	26	1	A	1	2
83	26	1	A	1	2
84	26	1	A	1	2
85	27	1	A	1	2
86	28	1	A	1	2
87	28	1	A	1	2
88	29	1	A	1	2
89	29	1	A	1	2
90	30	1	A	1	2
91	31	1	A	1	2
92	32	1	A	1	2
93	35	1	A	1	2
94	37	1	A	1	2
95	37	1	A	1	2
96	37	1	A	1	2
97	38	1	A	1	2
98	40	1	A	1	2
99	43	1	A	1	2
100	45	1	A	1	2
101	45	1	A	1	2
102	4	1	B	1	1
103	5	1	B	1	1
104	5	1	B	1	1
105	5	1	B	1	1
106	6	1	B	1	1
107	12	1	B	1	1
108	14	1	B	1	1
109	16	1	B	1	1
110	18	1	B	1	1
111	18	1	B	1	1
112	20	1	B	1	1
113	20	1	B	1	1
114	22	1	B	1	1
115	22	1	B	1	1
116	23	1	B	1	1
117	23	1	B	1	1
118	23	1	B	1	1
119	23	1	B	1	1
120	25	1	B	1	1
121	25	1	B	1	1
122	27	1	B	1	1
123	28	1	B	1	1
124	30	1	B	1	1
125	30	1	B	1	1
126	30	1	B	1	1
127	30	1	B	1	1
128	33	1	B	1	1
129	33	1	B	1	1
130	33	1	B	1	1
131	35	1	B	1	1
132	37	1	B	1	1
133	38	1	B	1	1
134	38	1	B	1	1
135	41	1	B	1	1
136	41	1	B	1	1
137	41	1	B	1	1
138	42	1	B	1	1
139	42	1	B	1	1
140	42	1	B	1	1
141	42	1	B	1	1
142	42	1	B	1	1
143	42	1	B	1	1
144	42	1	B	1	1
145	44	1	B	1	1
146	44	1	B	1	1
147	44	1	B	1	1
148	44	1	B	1	1
149	44	1	B	1	1
150	44	1	B	1	1
151	44	1	B	1	1
152	44	1	B	1	1
153	44	1	B	1	1
154	3	1	C	1	1
155	6	1	C	1	1
156	12	1	C	1	1
157	12	1	C	1	1
158	15	1	C	1	1
159	15	1	C	1	1
160	15	1	C	1	1
161	15	1	C	1	1
162	16	1	C	1	1
163	16	1	C	1	1
164	17	1	C	1	1
165	17	1	C	1	1
166	18	1	C	1	1
167	18	1	C	1	1
168	18	1	C	1	1
169	19	1	C	1	1
170	19	1	C	1	1
171	19	1	C	1	1
172	19	1	C	1	1
173	19	1	C	1	1
174	19	1	C	1	1
175	19	1	C	1	1
176	19	1	C	1	1
177	19	1	C	1	1
178	19	1	C	1	1
179	19	1	C	1	1
180	19	1	C	1	1
181	19	1	C	1	1
182	19	1	C	1	1
183	19	1	C	1	1
184	19	1	C	1	1
185	19	1	C	1	1
186	19	1	C	1	1
187	19	1	C	1	1
188	19	1	C	1	1
189	19	1	C	1	1
190	19	1	C	1	1
191	19	1	C	1	1
192	19	1	C	1	1
193	19	1	C	1	1
194	19	1	C	1	1
195	19	1	C	1	1
196	19	1	C	1	1
197	22	1	C	1	1
198	25	1	C	1	1
199	25	1	C	1	1
200	25	1	C	1	1
201	25	1	C	1	1
202	25	1	C	1	1
203	25	1	C	1	1
204	25	1	C	1	1
205	25	1	C	1	1
206	25	1	C	1	1
207	25	1	C	1	1
208	26	1	C	1	1
209	12	1	C	1	2
210	12	1	C	1	2
211	14	1	C	1	2
212	15	1	C	1	2
213	15	1	C	1	2
214	15	1	C	1	2
215	15	1	C	1	2
216	15	1	C	1	2
217	15	1	C	1	2
218	15	1	C	1	2
219	16	1	C	1	2
220	16	1	C	1	2
221	17	1	C	1	2
222	17	1	C	1	2
223	17	1	C	1	2
224	17	1	C	1	2
225	17	1	C	1	2
226	18	1	C	1	2
227	20	1	C	1	2
228	20	1	C	1	2
229	21	1	C	1	2
230	21	1	C	1	2
231	21	1	C	1	2
232	22	1	C	1	2
233	22	1	C	1	2
234	22	1	C	1	2
235	23	1	C	1	2
236	24	1	C	1	2
237	24	1	C	1	2
238	25	1	C	1	2
239	26	1	C	1	2
240	26	1	C	1	2
241	27	1	C	1	2
242	29	1	C	1	2
243	31	1	C	1	2
244	31	1	C	1	2
245	32	1	C	1	2
246	33	1	C	1	2
247	33	1	C	1	2
248	33	1	C	1	2
249	33	1	C	1	2
250	33	1	C	1	2
251	33	1	C	1	2
252	33	1	C	1	2
253	33	1	C	1	2
254	33	1	C	1	2
255	33	1	C	1	2
256	34	1	C	1	2
257	34	1	C	1	2
258	35	1	C	1	2
259	35	1	C	1	2
260	37	1	C	1	2
261	4	1	D	1	2
262	4	1	D	1	2
263	4	1	D	1	2
264	5	1	D	1	2
265	5	1	D	1	2
266	12	1	D	1	2
267	12	1	D	1	2
268	12	1	D	1	2
269	12	1	D	1	2
270	12	1	D	1	2
271	13	1	D	1	2
272	16	1	D	1	2
273	17	1	D	1	2
274	18	1	D	1	2
275	25	1	D	1	2
276	25	1	D	1	2
277	26	1	D	1	2
278	26	1	D	1	2
279	26	1	D	1	2
280	26	1	D	1	2
281	26	1	D	1	2
282	26	1	D	1	2
283	28	1	D	1	2
284	28	1	D	1	2
285	28	1	D	1	2
286	28	1	D	1	2
287	28	1	D	1	2
288	28	1	D	1	2
289	28	1	D	1	2
290	28	1	D	1	2
291	28	1	D	1	2
292	28	1	D	1	2
293	28	1	D	1	2
294	28	1	D	1	2
295	28	1	D	1	2
296	28	1	D	1	2
297	28	1	D	1	2
298	28	1	D	1	2
299	28	1	D	1	2
300	28	1	D	1	2
301	28	1	D	1	2
302	28	1	D	1	2
303	28	1	D	1	2
304	38	1	D	1	2
305	38	1	D	1	2
306	43	1	D	1	2
307	43	1	D	1	2
308	46	1	D	1	2
309	48	1	D	1	2
310	54	1	D	1	2
311	5	1	E	1	1
312	5	1	E	1	1
313	5	1	E	1	1
314	7	1	E	1	1
315	7	1	E	1	1
316	7	1	E	1	1
317	7	1	E	1	1
318	9	1	E	1	1
319	10	1	E	1	1
320	10	1	E	1	1
321	12	1	E	1	1
322	12	1	E	1	1
323	17	1	E	1	1
324	17	1	E	1	1
325	18	1	E	1	1
326	18	1	E	1	1
327	18	1	E	1	1
328	18	1	E	1	1
329	19	1	E	1	1
330	19	1	E	1	1
331	19	1	E	1	1
332	19	1	E	1	1
333	19	1	E	1	1
334	19	1	E	1	1
335	20	1	E	1	1
336	20	1	E	1	1
337	20	1	E	1	1
338	20	1	E	1	1
339	20	1	E	1	1
340	20	1	E	1	1
341	20	1	E	1	1
342	21	1	E	1	1
343	22	1	E	1	1
344	23	1	E	1	1
345	23	1	E	1	1
346	24	1	E	1	1
347	24	1	E	1	1
348	24	1	E	1	1
349	24	1	E	1	1
350	25	1	E	1	1
351	25	1	E	1	1
352	25	1	E	1	1
353	25	1	E	1	1
354	25	1	E	1	1
355	26	1	E	1	1
356	27	1	E	1	1
357	27	1	E	1	1
358	28	1	E	1	1
359	28	1	E	1	1
360	28	1	E	1	1
361	31	1	E	1	1
362	31	1	E	1	1
363	5	1	E	1	2
364	5	1	E	1	2
365	10	1	E	1	2
366	19	1	E	1	2
367	19	1	E	1	2
368	22	1	E	1	2
369	23	1	E	1	2
370	24	1	E	1	2
371	24	1	E	1	2
372	26	1	E	1	2
373	26	1	E	1	2
374	26	1	E	1	2
375	26	1	E	1	2
376	26	1	E	1	2
377	27	1	E	1	2
378	27	1	E	1	2
379	28	1	E	1	2
380	28	1	E	1	2
381	28	1	E	1	2
382	29	1	E	1	2
383	29	1	E	1	2
384	29	1	E	1	2
385	29	1	E	1	2
386	30	1	E	1	2
387	30	1	E	1	2
388	30	1	E	1	2
389	30	1	E	1	2
390	30	1	E	1	2
391	30	1	E	1	2
392	30	1	E	1	2
393	30	1	E	1	2
394	30	1	E	1	2
395	31	1	E	1	2
396	31	1	E	1	2
397	31	1	E	1	2
398	31	1	E	1	2
399	31	1	E	1	2
400	31	1	E	1	2
401	31	1	E	1	2
402	31	1	E	1	2
403	32	1	E	1	2
404	32	1	E	1	2
405	32	1	E	1	2
406	32	1	E	1	2
407	6	1	A	2	1
408	6	1	A	2	1
409	6	1	A	2	1
410	6	1	A	2	1
411	10	1	A	2	1
412	10	1	A	2	1
413	11	1	A	2	1
414	11	1	A	2	1
415	11	1	A	2	1
416	12	1	A	2	1
417	12	1	A	2	1
418	12	1	A	2	1
419	12	1	A	2	1
420	12	1	A	2	1
421	15	1	A	2	1
422	15	1	A	2	1
423	16	1	A	2	1
424	16	1	A	2	1
425	16	1	A	2	1
426	16	1	A	2	1
427	16	1	A	2	1
428	16	1	A	2	1
429	16	1	A	2	1
430	16	1	A	2	1
431	16	1	A	2	1
432	16	1	A	2	1
433	16	1	A	2	1
434	18	1	A	2	1
435	18	1	A	2	1
436	20	1	A	2	1
437	20	1	A	2	1
438	20	1	A	2	1
439	20	1	A	2	1
440	20	1	A	2	1
441	20	1	A	2	1
442	21	1	A	2	1
443	21	1	A	2	1
444	21	1	A	2	1
445	21	1	A	2	1
446	24	1	A	2	1
447	27	1	A	2	1
448	28	1	A	2	1
449	28	1	A	2	1
450	28	1	A	2	1
451	29	1	A	2	1
452	30	1	A	2	1
453	30	1	A	2	1
454	31	1	A	2	1
455	33	1	A	2	1
456	38	1	A	2	1
457	40	1	A	2	1
458	10	1	A	2	2
459	13	1	A	2	2
460	13	1	A	2	2
461	13	1	A	2	2
462	13	1	A	2	2
463	13	1	A	2	2
464	13	1	A	2	2
465	13	1	A	2	2
466	13	1	A	2	2
467	13	1	A	2	2
468	15	1	A	2	2
469	15	1	A	2	2
470	15	1	A	2	2
471	15	1	A	2	2
472	16	1	A	2	2
473	16	1	A	2	2
474	17	1	A	2	2
475	17	1	A	2	2
476	17	1	A	2	2
477	20	1	A	2	2
478	20	1	A	2	2
479	20	1	A	2	2
480	20	1	A	2	2
481	20	1	A	2	2
482	20	1	A	2	2
483	24	1	A	2	2
484	25	1	A	2	2
485	25	1	A	2	2
486	26	1	A	2	2
487	27	1	A	2	2
488	27	1	A	2	2
489	28	1	A	2	2
490	28	1	A	2	2
491	28	1	A	2	2
492	29	1	A	2	2
493	30	1	A	2	2
494	30	1	A	2	2
495	30	1	A	2	2
496	30	1	A	2	2
497	30	1	A	2	2
498	30	1	A	2	2
499	30	1	A	2	2
500	30	1	A	2	2
501	30	1	A	2	2
502	31	1	A	2	2
503	31	1	A	2	2
504	33	1	A	2	2
505	35	1	A	2	2
506	38	1	A	2	2
507	38	1	A	2	2
508	44	1	A	2	2
509	50	1	A	2	2
510	52	1	A	2	2
511	56	1	A	2	2
512	7	1	C	2	1
513	7	1	C	2	1
514	7	1	C	2	1
515	7	1	C	2	1
516	7	1	C	2	1
517	10	1	C	2	1
518	11	1	C	2	1
519	11	1	C	2	1
520	11	1	C	2	1
521	11	1	C	2	1
522	11	1	C	2	1
523	12	1	C	2	1
524	12	1	C	2	1
525	12	1	C	2	1
526	13	1	C	2	1
527	13	1	C	2	1
528	13	1	C	2	1
529	13	1	C	2	1
530	14	1	C	2	1
531	14	1	C	2	1
532	15	1	C	2	1
533	15	1	C	2	1
534	15	1	C	2	1
535	15	1	C	2	1
536	15	1	C	2	1
537	15	1	C	2	1
538	15	1	C	2	1
539	15	1	C	2	1
540	15	1	C	2	1
541	15	1	C	2	1
542	15	1	C	2	1
543	16	1	C	2	1
544	16	1	C	2	1
545	17	1	C	2	1
546	17	1	C	2	1
547	17	1	C	2	1
548	20	1	C	2	1
549	20	1	C	2	1
550	22	1	C	2	1
551	23	1	C	2	1
552	23	1	C	2	1
553	23	1	C	2	1
554	23	1	C	2	1
555	23	1	C	2	1
556	23	1	C	2	1
557	23	1	C	2	1
558	23	1	C	2	1
559	23	1	C	2	1
560	23	1	C	2	1
561	23	1	C	2	1
562	24	1	C	2	1
563	24	1	C	2	1
564	27	1	C	2	1
565	29	1	C	2	1
566	10	1	C	2	2
567	11	1	C	2	2
568	11	1	C	2	2
569	11	1	C	2	2
570	12	1	C	2	2
571	13	1	C	2	2
572	13	1	C	2	2
573	13	1	C	2	2
574	13	1	C	2	2
575	13	1	C	2	2
576	13	1	C	2	2
577	13	1	C	2	2
578	13	1	C	2	2
579	13	1	C	2	2
580	13	1	C	2	2
581	14	1	C	2	2
582	14	1	C	2	2
583	14	1	C	2	2
584	14	1	C	2	2
585	14	1	C	2	2
586	14	1	C	2	2
587	14	1	C	2	2
588	14	1	C	2	2
589	14	1	C	2	2
590	14	1	C	2	2
591	14	1	C	2	2
592	14	1	C	2	2
593	14	1	C	2	2
594	14	1	C	2	2
595	14	1	C	2	2
596	14	1	C	2	2
597	14	1	C	2	2
598	14	1	C	2	2
599	14	1	C	2	2
600	14	1	C	2	2
601	15	1	C	2	2
602	15	1	C	2	2
603	17	1	C	2	2
604	17	1	C	2	2
605	17	1	C	2	2
606	17	1	C	2	2
607	17	1	C	2	2
608	17	1	C	2	2
609	17	1	C	2	2
610	17	1	C	2	2
611	17	1	C	2	2
612	17	1	C	2	2
613	17	1	C	2	2
614	17	1	C	2	2
615	17	1	C	2	2
616	3	1	D	2	1
617	10	1	D	2	1
618	10	1	D	2	1
619	10	1	D	2	1
620	14	1	D	2	1
621	18	1	D	2	1
622	18	1	D	2	1
623	20	1	D	2	1
624	20	1	D	2	1
625	23	1	D	2	1
626	23	1	D	2	1
627	24	1	D	2	1
628	24	1	D	2	1
629	24	1	D	2	1
630	24	1	D	2	1
631	24	1	D	2	1
632	24	1	D	2	1
633	25	1	D	2	1
634	25	1	D	2	1
635	26	1	D	2	1
636	26	1	D	2	1
637	26	1	D	2	1
638	26	1	D	2	1
639	26	1	D	2	1
640	26	1	D	2	1
641	26	1	D	2	1
642	26	1	D	2	1
643	26	1	D	2	1
644	26	1	D	2	1
645	26	1	D	2	1
646	26	1	D	2	1
647	26	1	D	2	1
648	26	1	D	2	1
649	26	1	D	2	1
650	26	1	D	2	1
651	26	1	D	2	1
652	26	1	D	2	1
653	27	1	D	2	1
654	27	1	D	2	1
655	29	1	D	2	1
656	31	1	D	2	1
657	33	1	D	2	1
658	33	1	D	2	1
659	38	1	D	2	1
660	3	1	E	2	1
661	3	1	E	2	1
662	3	1	E	2	1
663	3	1	E	2	1
664	5	1	E	2	1
665	10	1	E	2	1
666	10	1	E	2	1
667	11	1	E	2	1
668	11	1	E	2	1
669	12	1	E	2	1
670	12	1	E	2	1
671	12	1	E	2	1
672	13	1	E	2	1
673	13	1	E	2	1
674	13	1	E	2	1
675	13	1	E	2	1
676	18	1	E	2	1
677	19	1	E	2	1
678	19	1	E	2	1
679	20	1	E	2	1
680	20	1	E	2	1
681	20	1	E	2	1
682	21	1	E	2	1
683	21	1	E	2	1
684	21	1	E	2	1
685	22	1	E	2	1
686	23	1	E	2	1
687	23	1	E	2	1
688	23	1	E	2	1
689	23	1	E	2	1
690	23	1	E	2	1
691	23	1	E	2	1
692	24	1	E	2	1
693	24	1	E	2	1
694	24	1	E	2	1
695	24	1	E	2	1
696	24	1	E	2	1
697	25	1	E	2	1
698	26	1	E	2	1
699	26	1	E	2	1
700	26	1	E	2	1
701	26	1	E	2	1
702	26	1	E	2	1
703	26	1	E	2	1
704	26	1	E	2	1
705	26	1	E	2	1
706	27	1	E	2	1
707	27	1	E	2	1
708	28	1	E	2	1
709	28	1	E	2	1
710	34	1	E	2	1
711	35	1	E	2	1
712	6	1	A	3	1
713	20	1	A	3	1
714	20	1	A	3	1
715	23	1	A	3	1
716	24	1	A	3	1
717	27	1	A	3	1
718	29	1	A	3	1
719	29	1	A	3	1
720	29	1	A	3	1
721	29	1	A	3	1
722	29	1	A	3	1
723	29	1	A	3	1
724	29	1	A	3	1
725	29	1	A	3	1
726	29	1	A	3	1
727	29	1	A	3	1
728	29	1	A	3	1
729	29	1	A	3	1
730	29	1	A	3	1
731	29	1	A	3	1
732	29	1	A	3	1
733	29	1	A	3	1
734	29	1	A	3	1
735	29	1	A	3	1
736	29	1	A	3	1
737	30	1	A	3	1
738	30	1	A	3	1
739	30	1	A	3	1
740	30	1	A	3	1
741	30	1	A	3	1
742	39	1	A	3	1
743	39	1	A	3	1
744	39	1	A	3	1
745	39	1	A	3	1
746	39	1	A	3	1
747	39	1	A	3	1
748	39	1	A	3	1
749	39	1	A	3	1
750	39	1	A	3	1
751	39	1	A	3	1
752	39	1	A	3	1
753	39	1	A	3	1
754	39	1	A	3	1
755	39	1	A	3	1
756	39	1	A	3	1
757	39	1	A	3	1
758	39	1	A	3	1
759	39	1	A	3	1
760	39	1	A	3	1
761	39	1	A	3	1
762	39	1	A	3	1
763	40	1	A	3	1
764	43	1	A	3	1
765	46	1	A	3	1
766	6	1	A	3	2
767	11	1	A	3	2
768	12	1	A	3	2
769	12	1	A	3	2
770	12	1	A	3	2
771	15	1	A	3	2
772	21	1	A	3	2
773	22	1	A	3	2
774	22	1	A	3	2
775	25	1	A	3	2
776	26	1	A	3	2
777	27	1	A	3	2
778	28	1	A	3	2
779	28	1	A	3	2
780	29	1	A	3	2
781	30	1	A	3	2
782	30	1	A	3	2
783	30	1	A	3	2
784	30	1	A	3	2
785	30	1	A	3	2
786	30	1	A	3	2
787	30	1	A	3	2
788	32	1	A	3	2
789	32	1	A	3	2
790	33	1	A	3	2
791	33	1	A	3	2
792	34	1	A	3	2
793	34	1	A	3	2
794	34	1	A	3	2
795	35	1	A	3	2
796	35	1	A	3	2
797	36	1	A	3	2
798	36	1	A	3	2
799	36	1	A	3	2
800	36	1	A	3	2
801	36	1	A	3	2
802	37	1	A	3	2
803	37	1	A	3	2
804	37	1	A	3	2
805	37	1	A	3	2
806	37	1	A	3	2
807	38	1	A	3	2
808	38	1	A	3	2
809	38	1	A	3	2
810	38	1	A	3	2
811	38	1	A	3	2
812	39	1	A	3	2
813	39	1	A	3	2
814	39	1	A	3	2
815	41	1	A	3	2
816	41	1	A	3	2
817	41	1	A	3	2
818	41	1	A	3	2
819	6	1	B	3	1
820	7	1	B	3	1
821	23	1	B	3	1
822	23	1	B	3	1
823	23	1	B	3	1
824	24	1	B	3	1
825	24	1	B	3	1
826	24	1	B	3	1
827	25	1	B	3	1
828	25	1	B	3	1
829	25	1	B	3	1
830	27	1	B	3	1
831	28	1	B	3	1
832	28	1	B	3	1
833	28	1	B	3	1
834	31	1	B	3	1
835	32	1	B	3	1
836	32	1	B	3	1
837	32	1	B	3	1
838	33	1	B	3	1
839	33	1	B	3	1
840	34	1	B	3	1
841	34	1	B	3	1
842	34	1	B	3	1
843	34	1	B	3	1
844	34	1	B	3	1
845	34	1	B	3	1
846	34	1	B	3	1
847	34	1	B	3	1
848	34	1	B	3	1
849	34	1	B	3	1
850	34	1	B	3	1
851	34	1	B	3	1
852	34	1	B	3	1
853	34	1	B	3	1
854	34	1	B	3	1
855	35	1	B	3	1
856	35	1	B	3	1
857	38	1	B	3	1
858	39	1	B	3	1
859	39	1	B	3	1
860	39	1	B	3	1
861	39	1	B	3	1
862	39	1	B	3	1
863	39	1	B	3	1
864	39	1	B	3	1
865	39	1	B	3	1
866	39	1	B	3	1
867	52	1	B	3	1
868	17	1	B	3	2
869	18	1	B	3	2
870	18	1	B	3	2
871	20	1	B	3	2
872	20	1	B	3	2
873	21	1	B	3	2
874	22	1	B	3	2
875	23	1	B	3	2
876	23	1	B	3	2
877	23	1	B	3	2
878	23	1	B	3	2
879	23	1	B	3	2
880	23	1	B	3	2
881	23	1	B	3	2
882	24	1	B	3	2
883	24	1	B	3	2
884	25	1	B	3	2
885	25	1	B	3	2
886	25	1	B	3	2
887	25	1	B	3	2
888	25	1	B	3	2
889	25	1	B	3	2
890	25	1	B	3	2
891	25	1	B	3	2
892	26	1	B	3	2
893	26	1	B	3	2
894	26	1	B	3	2
895	26	1	B	3	2
896	26	1	B	3	2
897	26	1	B	3	2
898	26	1	B	3	2
899	27	1	B	3	2
900	27	1	B	3	2
901	27	1	B	3	2
902	27	1	B	3	2
903	27	1	B	3	2
904	27	1	B	3	2
905	27	1	B	3	2
906	27	1	B	3	2
907	27	1	B	3	2
908	27	1	B	3	2
909	27	1	B	3	2
910	27	1	B	3	2
911	27	1	B	3	2
912	27	1	B	3	2
913	27	1	B	3	2
914	27	1	B	3	2
915	27	1	B	3	2
916	27	1	B	3	2
917	27	1	B	3	2
918	27	1	B	3	2
919	27	1	B	3	2
920	32	1	B	3	2
921	33	1	B	3	2
922	9	1	C	3	2
923	9	1	C	3	2
924	12	1	C	3	2
925	14	1	C	3	2
926	18	1	C	3	2
927	18	1	C	3	2
928	18	1	C	3	2
929	18	1	C	3	2
930	18	1	C	3	2
931	18	1	C	3	2
932	19	1	C	3	2
933	20	1	C	3	2
934	20	1	C	3	2
935	21	1	C	3	2
936	21	1	C	3	2
937	21	1	C	3	2
938	21	1	C	3	2
939	22	1	C	3	2
940	22	1	C	3	2
941	22	1	C	3	2
942	22	1	C	3	2
943	22	1	C	3	2
944	22	1	C	3	2
945	22	1	C	3	2
946	22	1	C	3	2
947	22	1	C	3	2
948	22	1	C	3	2
949	22	1	C	3	2
950	22	1	C	3	2
951	22	1	C	3	2
952	22	1	C	3	2
953	22	1	C	3	2
954	22	1	C	3	2
955	22	1	C	3	2
956	22	1	C	3	2
957	23	1	C	3	2
958	25	1	C	3	2
959	26	1	C	3	2
960	27	1	C	3	2
961	28	1	C	3	2
962	28	1	C	3	2
963	28	1	C	3	2
964	29	1	C	3	2
965	29	1	C	3	2
966	29	1	C	3	2
967	33	1	C	3	2
968	33	1	C	3	2
969	33	1	C	3	2
970	34	1	C	3	2
971	18	1	D	3	2
972	19	1	D	3	2
973	20	1	D	3	2
974	20	1	D	3	2
975	21	1	D	3	2
976	22	1	D	3	2
977	22	1	D	3	2
978	22	1	D	3	2
979	22	1	D	3	2
980	22	1	D	3	2
981	22	1	D	3	2
982	22	1	D	3	2
983	22	1	D	3	2
984	22	1	D	3	2
985	22	1	D	3	2
986	22	1	D	3	2
987	22	1	D	3	2
988	23	1	D	3	2
989	23	1	D	3	2
990	23	1	D	3	2
991	23	1	D	3	2
992	23	1	D	3	2
993	24	1	D	3	2
994	24	1	D	3	2
995	24	1	D	3	2
996	24	1	D	3	2
997	24	1	D	3	2
998	25	1	D	3	2
999	27	1	D	3	2
1000	27	1	D	3	2
1001	27	1	D	3	2
1002	27	1	D	3	2
1003	27	1	D	3	2
1004	27	1	D	3	2
1005	27	1	D	3	2
1006	27	1	D	3	2
1007	27	1	D	3	2
1008	28	1	D	3	2
1009	28	1	D	3	2
1010	30	1	D	3	2
1011	31	1	D	3	2
1012	31	1	D	3	2
1013	36	1	D	3	2
1014	36	1	D	3	2
1015	36	1	D	3	2
1016	36	1	D	3	2
1017	36	1	D	3	2
1018	36	1	D	3	2
1019	36	1	D	3	2
1020	36	1	D	3	2
1021	36	1	D	3	2
1022	36	1	D	3	2
1023	9	1	A	4	1
1024	12	1	A	4	1
1025	22	1	A	4	1
1026	23	1	A	4	1
1027	23	1	A	4	1
1028	27	1	A	4	1
1029	27	1	A	4	1
1030	27	1	A	4	1
1031	27	1	A	4	1
1032	27	1	A	4	1
1033	27	1	A	4	1
1034	27	1	A	4	1
1035	27	1	A	4	1
1036	27	1	A	4	1
1037	27	1	A	4	1
1038	27	1	A	4	1
1039	27	1	A	4	1
1040	27	1	A	4	1
1041	27	1	A	4	1
1042	27	1	A	4	1
1043	27	1	A	4	1
1044	27	1	A	4	1
1045	27	1	A	4	1
1046	27	1	A	4	1
1047	27	1	A	4	1
1048	30	1	A	4	1
1049	30	1	A	4	1
1050	34	1	A	4	1
1051	36	1	A	4	1
1052	36	1	A	4	1
1053	37	1	A	4	1
1054	37	1	A	4	1
1055	37	1	A	4	1
1056	37	1	A	4	1
1057	37	1	A	4	1
1058	39	1	A	4	1
1059	39	1	A	4	1
1060	41	1	A	4	1
1061	43	1	A	4	1
1062	43	1	A	4	1
1063	45	1	A	4	1
1064	46	1	A	4	1
1065	46	1	A	4	1
1066	46	1	A	4	1
1067	46	1	A	4	1
1068	46	1	A	4	1
1069	47	1	A	4	1
1070	47	1	A	4	1
1071	47	1	A	4	1
1072	47	1	A	4	1
1073	51	1	A	4	1
1074	5	1	A	4	2
1075	5	1	A	4	2
1076	5	1	A	4	2
1077	22	1	A	4	2
1078	22	1	A	4	2
1079	23	1	A	4	2
1080	24	1	A	4	2
1081	26	1	A	4	2
1082	26	1	A	4	2
1083	27	1	A	4	2
1084	27	1	A	4	2
1085	29	1	A	4	2
1086	29	1	A	4	2
1087	29	1	A	4	2
1088	29	1	A	4	2
1089	30	1	A	4	2
1090	30	1	A	4	2
1091	30	1	A	4	2
1092	30	1	A	4	2
1093	30	1	A	4	2
1094	30	1	A	4	2
1095	30	1	A	4	2
1096	30	1	A	4	2
1097	30	1	A	4	2
1098	30	1	A	4	2
1099	30	1	A	4	2
1100	30	1	A	4	2
1101	30	1	A	4	2
1102	30	1	A	4	2
1103	31	1	A	4	2
1104	32	1	A	4	2
1105	32	1	A	4	2
1106	32	1	A	4	2
1107	32	1	A	4	2
1108	32	1	A	4	2
1109	32	1	A	4	2
1110	32	1	A	4	2
1111	32	1	A	4	2
1112	32	1	A	4	2
1113	32	1	A	4	2
1114	32	1	A	4	2
1115	32	1	A	4	2
1116	32	1	A	4	2
1117	32	1	A	4	2
1118	32	1	A	4	2
1119	32	1	A	4	2
1120	32	1	A	4	2
1121	32	1	A	4	2
1122	32	1	A	4	2
1123	33	1	A	4	2
1124	33	1	A	4	2
1125	5	1	B	4	2
1126	5	1	B	4	2
1127	5	1	B	4	2
1128	12	1	B	4	2
1129	13	1	B	4	2
1130	15	1	B	4	2
1131	16	1	B	4	2
1132	18	1	B	4	2
1133	18	1	B	4	2
1134	18	1	B	4	2
1135	18	1	B	4	2
1136	18	1	B	4	2
1137	18	1	B	4	2
1138	18	1	B	4	2
1139	18	1	B	4	2
1140	18	1	B	4	2
1141	19	1	B	4	2
1142	19	1	B	4	2
1143	19	1	B	4	2
1144	20	1	B	4	2
1145	20	1	B	4	2
1146	21	1	B	4	2
1147	22	1	B	4	2
1148	22	1	B	4	2
1149	22	1	B	4	2
1150	24	1	B	4	2
1151	24	1	B	4	2
1152	25	1	B	4	2
1153	26	1	B	4	2
1154	26	1	B	4	2
1155	27	1	B	4	2
1156	27	1	B	4	2
1157	27	1	B	4	2
1158	27	1	B	4	2
1159	27	1	B	4	2
1160	27	1	B	4	2
1161	27	1	B	4	2
1162	27	1	B	4	2
1163	72	1	B	4	2
1164	27	1	B	4	2
1165	27	1	B	4	2
1166	27	1	B	4	2
1167	27	1	B	4	2
1168	28	1	B	4	2
1169	28	1	B	4	2
1170	39	1	B	4	2
1171	39	1	B	4	2
1172	39	1	B	4	2
1173	8	1	C	4	1
1174	9	1	C	4	1
1175	9	1	C	4	1
1176	9	1	C	4	1
1177	9	1	C	4	1
1178	10	1	C	4	1
1179	10	1	C	4	1
1180	10	1	C	4	1
1181	11	1	C	4	1
1182	11	1	C	4	1
1183	11	1	C	4	1
1184	12	1	C	4	1
1185	12	1	C	4	1
1186	13	1	C	4	1
1187	13	1	C	4	1
1188	14	1	C	4	1
1189	14	1	C	4	1
1190	16	1	C	4	1
1191	16	1	C	4	1
1192	16	1	C	4	1
1193	16	1	C	4	1
1194	17	1	C	4	1
1195	17	1	C	4	1
1196	17	1	C	4	1
1197	17	1	C	4	1
1198	18	1	C	4	1
1199	18	1	C	4	1
1200	18	1	C	4	1
1201	18	1	C	4	1
1202	20	1	C	4	1
1203	21	1	C	4	1
1204	22	1	C	4	1
1205	22	1	C	4	1
1206	22	1	C	4	1
1207	22	1	C	4	1
1208	23	1	C	4	1
1209	23	1	C	4	1
1210	23	1	C	4	1
1211	23	1	C	4	1
1212	23	1	C	4	1
1213	24	1	C	4	1
1214	24	1	C	4	1
1215	29	1	C	4	1
1216	29	1	C	4	1
1217	29	1	C	4	1
1218	29	1	C	4	1
1219	29	1	C	4	1
1220	3	1	C	4	2
1221	3	1	C	4	2
1222	3	1	C	4	2
1223	4	1	C	4	2
1224	4	1	C	4	2
1225	4	1	C	4	2
1226	4	1	C	4	2
1227	4	1	C	4	2
1228	10	1	C	4	2
1229	10	1	C	4	2
1230	10	1	C	4	2
1231	11	1	C	4	2
1232	14	1	C	4	2
1233	15	1	C	4	2
1234	16	1	C	4	2
1235	16	1	C	4	2
1236	16	1	C	4	2
1237	16	1	C	4	2
1238	16	1	C	4	2
1239	16	1	C	4	2
1240	16	1	C	4	2
1241	16	1	C	4	2
1242	16	1	C	4	2
1243	17	1	C	4	2
1244	17	1	C	4	2
1245	18	1	C	4	2
1246	20	1	C	4	2
1247	20	1	C	4	2
1248	20	1	C	4	2
1249	20	1	C	4	2
1250	20	1	C	4	2
1251	20	1	C	4	2
1252	20	1	C	4	2
1253	20	1	C	4	2
1254	20	1	C	4	2
1255	20	1	C	4	2
1256	20	1	C	4	2
1257	20	1	C	4	2
1258	20	1	C	4	2
1259	20	1	C	4	2
1260	20	1	C	4	2
1261	20	1	C	4	2
1262	20	1	C	4	2
1263	20	1	C	4	2
1264	20	1	C	4	2
1265	20	1	C	4	2
1266	20	1	C	4	2
1267	20	1	C	4	2
1268	20	1	C	4	2
1269	20	1	C	4	2
1270	20	1	C	4	2
1271	20	1	C	4	2
1272	20	1	C	4	2
1273	24	1	C	4	2
1274	15	1	D	4	1
1275	16	1	D	4	1
1276	18	1	D	4	1
1277	18	1	D	4	1
1278	20	1	D	4	1
1279	20	1	D	4	1
1280	20	1	D	4	1
1281	21	1	D	4	1
1282	21	1	D	4	1
1283	23	1	D	4	1
1284	23	1	D	4	1
1285	24	1	D	4	1
1286	25	1	D	4	1
1287	25	1	D	4	1
1288	27	1	D	4	1
1289	27	1	D	4	1
1290	29	1	D	4	1
1291	29	1	D	4	1
1292	29	1	D	4	1
1293	30	1	D	4	1
1294	31	1	D	4	1
1295	31	1	D	4	1
1296	32	1	D	4	1
1297	32	1	D	4	1
1298	32	1	D	4	1
1299	32	1	D	4	1
1300	32	1	D	4	1
1301	32	1	D	4	1
1302	32	1	D	4	1
1303	32	1	D	4	1
1304	32	1	D	4	1
1305	32	1	D	4	1
1306	32	1	D	4	1
1307	32	1	D	4	1
1308	32	1	D	4	1
1309	32	1	D	4	1
1310	32	1	D	4	1
1311	32	1	D	4	1
1312	32	1	D	4	1
1313	32	1	D	4	1
1314	32	1	D	4	1
1315	32	1	D	4	1
1316	32	1	D	4	1
1317	32	1	D	4	1
1318	32	1	D	4	1
1319	32	1	D	4	1
1320	32	1	D	4	1
1321	32	1	D	4	1
1322	32	1	D	4	1
1323	32	1	D	4	1
1324	3	1	E	4	1
1325	4	1	E	4	1
1326	4	1	E	4	1
1327	9	1	E	4	1
1328	11	1	E	4	1
1329	11	1	E	4	1
1330	15	1	E	4	1
1331	17	1	E	4	1
1332	17	1	E	4	1
1333	18	1	E	4	1
1334	19	1	E	4	1
1335	20	1	E	4	1
1336	20	1	E	4	1
1337	20	1	E	4	1
1338	20	1	E	4	1
1339	20	1	E	4	1
1340	22	1	E	4	1
1341	22	1	E	4	1
1342	22	1	E	4	1
1343	22	1	E	4	1
1344	22	1	E	4	1
1345	22	1	E	4	1
1346	22	1	E	4	1
1347	22	1	E	4	1
1348	22	1	E	4	1
1349	22	1	E	4	1
1350	22	1	E	4	1
1351	22	1	E	4	1
1352	22	1	E	4	1
1353	22	1	E	4	1
1354	23	1	E	4	1
1355	23	1	E	4	1
1356	23	1	E	4	1
1357	23	1	E	4	1
1358	23	1	E	4	1
1359	25	1	E	4	1
1360	25	1	E	4	1
1361	25	1	E	4	1
1362	26	1	E	4	1
1363	26	1	E	4	1
1364	26	1	E	4	1
1365	26	1	E	4	1
1366	27	1	E	4	1
1367	27	1	E	4	1
1368	27	1	E	4	1
1369	27	1	E	4	1
1370	27	1	E	4	1
1371	27	1	E	4	1
1372	27	1	E	4	1
1373	28	1	E	4	1
1374	29	1	E	4	1
1375	31	1	E	4	1
1376	31	1	E	4	1
1377	14	1	E	4	2
1378	14	1	E	4	2
1379	15	1	E	4	2
1380	15	1	E	4	2
1381	15	1	E	4	2
1382	15	1	E	4	2
1383	15	1	E	4	2
1384	15	1	E	4	2
1385	15	1	E	4	2
1386	15	1	E	4	2
1387	16	1	E	4	2
1388	16	1	E	4	2
1389	16	1	E	4	2
1390	16	1	E	4	2
1391	16	1	E	4	2
1392	16	1	E	4	2
1393	16	1	E	4	2
1394	16	1	E	4	2
1395	16	1	E	4	2
1396	16	1	E	4	2
1397	16	1	E	4	2
1398	17	1	E	4	2
1399	17	1	E	4	2
1400	17	1	E	4	2
1401	17	1	E	4	2
1402	17	1	E	4	2
1403	17	1	E	4	2
1404	17	1	E	4	2
1405	17	1	E	4	2
1406	17	1	E	4	2
1407	17	1	E	4	2
1408	17	1	E	4	2
1409	17	1	E	4	2
1410	17	1	E	4	2
1411	17	1	E	4	2
1412	17	1	E	4	2
1413	17	1	E	4	2
1414	17	1	E	4	2
1415	17	1	E	4	2
1416	17	1	E	4	2
1417	17	1	E	4	2
1418	20	1	E	4	2
1419	25	1	E	4	2
1420	25	1	E	4	2
1421	26	1	E	4	2
1422	28	1	E	4	2
1423	28	1	E	4	2
1424	28	1	E	4	2
